# Supplementary material for: A novel enrichment strategy reveals unprecedented number of novel transcription start sites at single base resolution in a model prokaryote and the gut microbiome
Source: BMC Genomics. 2016 Mar 8;17:199. doi: 10.1186/s12864-016-2539-z (PMC4782308; doi:10.1186/s12864-016-2539-z)
Supplement: Additional file 1: — Supplement. Contains all Supplementary Notes and Supplementary Figures and Table S2. (GTF 2008 kb) [file 12864_2016_2539_MOESM1_ESM.gtf]

gi|48994873|gb|U00096.2|	CAPPABLE_SEQ	TSS	1	1	2.205	+	.	gi|48994873|gb|U00096.2|_1_2.205_+_3.54432051622381
gi|48994873|gb|U00096.2|	CAPPABLE_SEQ	TSS	38	38	33.318	+	.	gi|48994873|gb|U00096.2|_38_33.318_+_3.87808203549237
gi|48994873|gb|U00096.2|	CAPPABLE_SEQ	TSS	58	58	18.946	+	.	gi|48994873|gb|U00096.2|_58_18.946_+_6.6473632449225
gi|48994873|gb|U00096.2|	CAPPABLE_SEQ	TSS	113	113	11.923	+	.	gi|48994873|gb|U00096.2|_113_11.923_+_4.97921723983419
gi|48994873|gb|U00096.2|	CAPPABLE_SEQ	TSS	133	133	1.797	+	.	gi|48994873|gb|U00096.2|_133_1.797_+_4.83409477001002
gi|48994873|gb|U00096.2|	CAPPABLE_SEQ	TSS	148	148	1070.027	+	.	gi|48994873|gb|U00096.2|_148_1070.027_+_3.62247928725387
gi|48994873|gb|U00096.2|	CAPPABLE_SEQ	TSS	205	205	5.798	+	.	gi|48994873|gb|U00096.2|_205_5.798_+_6.52405969456148
gi|48994873|gb|U00096.2|	CAPPABLE_SEQ	TSS	229	229	10.698	+	.	gi|48994873|gb|U00096.2|_229_10.698_+_3.01654702683846
gi|48994873|gb|U00096.2|	CAPPABLE_SEQ	TSS	310	310	10.453	+	.	gi|48994873|gb|U00096.2|_310_10.453_+_3.91491789110455
gi|48994873|gb|U00096.2|	CAPPABLE_SEQ	TSS	329	329	2.695	+	.	gi|48994873|gb|U00096.2|_329_2.695_+_1.42022158963308
gi|48994873|gb|U00096.2|	CAPPABLE_SEQ	TSS	337	337	1.715	+	.	gi|48994873|gb|U00096.2|_337_1.715_+_0.960994652139761
gi|48994873|gb|U00096.2|	CAPPABLE_SEQ	TSS	353	353	2.613	+	.	gi|48994873|gb|U00096.2|_353_2.613_+_2.5668565637625
gi|48994873|gb|U00096.2|	CAPPABLE_SEQ	TSS	2391	2391	2.368	+	.	gi|48994873|gb|U00096.2|_2391_2.368_+_4.23217344212903
gi|48994873|gb|U00096.2|	CAPPABLE_SEQ	TSS	5654	5654	1.960	+	.	gi|48994873|gb|U00096.2|_5654_1.960_+_4.95935801550265
gi|48994873|gb|U00096.2|	CAPPABLE_SEQ	TSS	5761	5761	2.205	+	.	gi|48994873|gb|U00096.2|_5761_2.205_+_4.12928301694497
gi|48994873|gb|U00096.2|	CAPPABLE_SEQ	TSS	6060	6060	5.880	+	.	gi|48994873|gb|U00096.2|_6060_5.880_+_5.54432051622381
gi|48994873|gb|U00096.2|	CAPPABLE_SEQ	TSS	7824	7824	2.042	+	.	gi|48994873|gb|U00096.2|_7824_2.042_+_4.01848722737788
gi|48994873|gb|U00096.2|	CAPPABLE_SEQ	TSS	7860	7860	1.552	+	.	gi|48994873|gb|U00096.2|_7860_1.552_+_4.62263291868721
gi|48994873|gb|U00096.2|	CAPPABLE_SEQ	TSS	8191	8191	211.017	+	.	gi|48994873|gb|U00096.2|_8191_211.017_+_4.24314962734193
gi|48994873|gb|U00096.2|	CAPPABLE_SEQ	TSS	8199	8199	2.940	+	.	gi|48994873|gb|U00096.2|_8199_2.940_+_0.960312494558898
gi|48994873|gb|U00096.2|	CAPPABLE_SEQ	TSS	8233	8233	12.168	+	.	gi|48994873|gb|U00096.2|_8233_12.168_+_4.78616959216698
gi|48994873|gb|U00096.2|	CAPPABLE_SEQ	TSS	8251	8251	1.633	+	.	gi|48994873|gb|U00096.2|_8251_1.633_+_3.11106665134062
gi|48994873|gb|U00096.2|	CAPPABLE_SEQ	TSS	8269	8269	2.613	+	.	gi|48994873|gb|U00096.2|_8269_2.613_+_5.3742114858201
gi|48994873|gb|U00096.2|	CAPPABLE_SEQ	TSS	8286	8286	1.633	+	.	gi|48994873|gb|U00096.2|_8286_1.633_+_3.69602915206178
gi|48994873|gb|U00096.2|	CAPPABLE_SEQ	TSS	8485	8485	4.491	+	.	gi|48994873|gb|U00096.2|_8485_4.491_+_4.5705785825585
gi|48994873|gb|U00096.2|	CAPPABLE_SEQ	TSS	8708	8708	3.838	+	.	gi|48994873|gb|U00096.2|_8708_3.838_+_4.34389657197431
gi|48994873|gb|U00096.2|	CAPPABLE_SEQ	TSS	9033	9033	2.777	+	.	gi|48994873|gb|U00096.2|_9033_2.777_+_5.46203153831893
gi|48994873|gb|U00096.2|	CAPPABLE_SEQ	TSS	9277	9277	76.518	+	.	gi|48994873|gb|U00096.2|_9277_76.518_+_3.66222359991666
gi|48994873|gb|U00096.2|	CAPPABLE_SEQ	TSS	9321	9321	2.123	+	.	gi|48994873|gb|U00096.2|_9321_2.123_+_5.07460873240546
gi|48994873|gb|U00096.2|	CAPPABLE_SEQ	TSS	9370	9370	2.287	+	.	gi|48994873|gb|U00096.2|_9370_2.287_+_5.18196072691176
gi|48994873|gb|U00096.2|	CAPPABLE_SEQ	TSS	11543	11543	5.471	+	.	gi|48994873|gb|U00096.2|_11543_5.471_+_4.44030891688266
gi|48994873|gb|U00096.2|	CAPPABLE_SEQ	TSS	12048	12048	60.594	+	.	gi|48994873|gb|U00096.2|_12048_60.594_+_3.00367128503052
gi|48994873|gb|U00096.2|	CAPPABLE_SEQ	TSS	12123	12123	112.205	+	.	gi|48994873|gb|U00096.2|_12123_112.205_+_3.99216527491786
gi|48994873|gb|U00096.2|	CAPPABLE_SEQ	TSS	12140	12140	5.553	+	.	gi|48994873|gb|U00096.2|_12140_5.553_+_6.46177175709181
gi|48994873|gb|U00096.2|	CAPPABLE_SEQ	TSS	12155	12155	2.205	+	.	gi|48994873|gb|U00096.2|_12155_2.205_+_5.12928301694497
gi|48994873|gb|U00096.2|	CAPPABLE_SEQ	TSS	12169	12169	4.328	+	.	gi|48994873|gb|U00096.2|_12169_4.328_+_4.51724235960574
gi|48994873|gb|U00096.2|	CAPPABLE_SEQ	TSS	12181	12181	8.166	+	.	gi|48994873|gb|U00096.2|_12181_8.166_+_4.69620583383787
gi|48994873|gb|U00096.2|	CAPPABLE_SEQ	TSS	12203	12203	2.368	+	.	gi|48994873|gb|U00096.2|_12203_2.368_+_5.23217344212903
gi|48994873|gb|U00096.2|	CAPPABLE_SEQ	TSS	12217	12217	1.715	+	.	gi|48994873|gb|U00096.2|_12217_1.715_+_4.76671293756026
gi|48994873|gb|U00096.2|	CAPPABLE_SEQ	TSS	12226	12226	1.797	+	.	gi|48994873|gb|U00096.2|_12226_1.797_+_4.83409477001002
gi|48994873|gb|U00096.2|	CAPPABLE_SEQ	TSS	12236	12236	1.715	+	.	gi|48994873|gb|U00096.2|_12236_1.715_+_4.76671293756026
gi|48994873|gb|U00096.2|	CAPPABLE_SEQ	TSS	12280	12280	2.042	+	.	gi|48994873|gb|U00096.2|_12280_2.042_+_4.01848722737788
gi|48994873|gb|U00096.2|	CAPPABLE_SEQ	TSS	12289	12289	8.003	+	.	gi|48994873|gb|U00096.2|_12289_8.003_+_4.98904527038836
gi|48994873|gb|U00096.2|	CAPPABLE_SEQ	TSS	12296	12296	1.797	+	.	gi|48994873|gb|U00096.2|_12296_1.797_+_2.83409477001003
gi|48994873|gb|U00096.2|	CAPPABLE_SEQ	TSS	12392	12392	1.797	+	.	gi|48994873|gb|U00096.2|_12392_1.797_+_1.51216667512266
gi|48994873|gb|U00096.2|	CAPPABLE_SEQ	TSS	12675	12675	6.615	+	.	gi|48994873|gb|U00096.2|_12675_6.615_+_5.12928301694497
gi|48994873|gb|U00096.2|	CAPPABLE_SEQ	TSS	12740	12740	2.368	+	.	gi|48994873|gb|U00096.2|_12740_2.368_+_5.23217344212903
gi|48994873|gb|U00096.2|	CAPPABLE_SEQ	TSS	12981	12981	2.777	+	.	gi|48994873|gb|U00096.2|_12981_2.777_+_5.46203153831893
gi|48994873|gb|U00096.2|	CAPPABLE_SEQ	TSS	13083	13083	18.374	+	.	gi|48994873|gb|U00096.2|_13083_18.374_+_5.01817318840388
gi|48994873|gb|U00096.2|	CAPPABLE_SEQ	TSS	13101	13101	3.103	+	.	gi|48994873|gb|U00096.2|_13101_3.103_+_5.6221680580288
gi|48994873|gb|U00096.2|	CAPPABLE_SEQ	TSS	13114	13114	31.359	+	.	gi|48994873|gb|U00096.2|_13114_31.359_+_5.05394888460108
gi|48994873|gb|U00096.2|	CAPPABLE_SEQ	TSS	13858	13858	4.001	+	.	gi|48994873|gb|U00096.2|_13858_4.001_+_4.98886498984569
gi|48994873|gb|U00096.2|	CAPPABLE_SEQ	TSS	14535	14535	10.045	+	.	gi|48994873|gb|U00096.2|_14535_10.045_+_6.31691002012074
gi|48994873|gb|U00096.2|	CAPPABLE_SEQ	TSS	15080	15080	2.042	+	.	gi|48994873|gb|U00096.2|_15080_2.042_+_2.43352472665673
gi|48994873|gb|U00096.2|	CAPPABLE_SEQ	TSS	15445	15445	10.045	+	.	gi|48994873|gb|U00096.2|_15445_10.045_+_4.14698501867843
gi|48994873|gb|U00096.2|	CAPPABLE_SEQ	TSS	15859	15859	4.573	+	.	gi|48994873|gb|U00096.2|_15859_4.573_+_6.18164528030705
gi|48994873|gb|U00096.2|	CAPPABLE_SEQ	TSS	16479	16479	5.226	+	.	gi|48994873|gb|U00096.2|_16479_5.226_+_6.3742114858201
gi|48994873|gb|U00096.2|	CAPPABLE_SEQ	TSS	16498	16498	2.287	+	.	gi|48994873|gb|U00096.2|_16498_2.287_+_5.18196072691176
gi|48994873|gb|U00096.2|	CAPPABLE_SEQ	TSS	16952	16952	12.413	+	.	gi|48994873|gb|U00096.2|_16952_12.413_+_5.62228428723659
gi|48994873|gb|U00096.2|	CAPPABLE_SEQ	TSS	17019	17019	9.391	+	.	gi|48994873|gb|U00096.2|_17019_9.391_+_7.21978315250507
gi|48994873|gb|U00096.2|	CAPPABLE_SEQ	TSS	17224	17224	171.002	+	.	gi|48994873|gb|U00096.2|_17224_171.002_+_7.40780570506873
gi|48994873|gb|U00096.2|	CAPPABLE_SEQ	TSS	17311	17311	30.052	+	.	gi|48994873|gb|U00096.2|_17311_30.052_+_6.57596536854011
gi|48994873|gb|U00096.2|	CAPPABLE_SEQ	TSS	17426	17426	4.410	+	.	gi|48994873|gb|U00096.2|_17426_4.410_+_6.12928301694497
gi|48994873|gb|U00096.2|	CAPPABLE_SEQ	TSS	17454	17454	9.636	+	.	gi|48994873|gb|U00096.2|_17454_9.636_+_4.6719762540174
gi|48994873|gb|U00096.2|	CAPPABLE_SEQ	TSS	17981	17981	5.471	+	.	gi|48994873|gb|U00096.2|_17981_5.471_+_5.44030891688266
gi|48994873|gb|U00096.2|	CAPPABLE_SEQ	TSS	18025	18025	209.220	+	.	gi|48994873|gb|U00096.2|_18025_209.220_+_3.61624665471184
gi|48994873|gb|U00096.2|	CAPPABLE_SEQ	TSS	18047	18047	2.123	+	.	gi|48994873|gb|U00096.2|_18047_2.123_+_5.07460873240546
gi|48994873|gb|U00096.2|	CAPPABLE_SEQ	TSS	18114	18114	2.042	+	.	gi|48994873|gb|U00096.2|_18114_2.042_+_5.01848722737788
gi|48994873|gb|U00096.2|	CAPPABLE_SEQ	TSS	18122	18122	8.248	+	.	gi|48994873|gb|U00096.2|_18122_8.248_+_5.03254869386819
gi|48994873|gb|U00096.2|	CAPPABLE_SEQ	TSS	18374	18374	1.878	+	.	gi|48994873|gb|U00096.2|_18374_1.878_+_2.89770142415386
gi|48994873|gb|U00096.2|	CAPPABLE_SEQ	TSS	18553	18553	18.456	+	.	gi|48994873|gb|U00096.2|_18553_18.456_+_4.8725942702957
gi|48994873|gb|U00096.2|	CAPPABLE_SEQ	TSS	18653	18653	5.308	+	.	gi|48994873|gb|U00096.2|_18653_5.308_+_5.39667273187028
gi|48994873|gb|U00096.2|	CAPPABLE_SEQ	TSS	18980	18980	3.675	+	.	gi|48994873|gb|U00096.2|_18980_3.675_+_4.28128611039002
gi|48994873|gb|U00096.2|	CAPPABLE_SEQ	TSS	19155	19155	5.063	+	.	gi|48994873|gb|U00096.2|_19155_5.063_+_2.74544393469737
gi|48994873|gb|U00096.2|	CAPPABLE_SEQ	TSS	19165	19165	1.960	+	.	gi|48994873|gb|U00096.2|_19165_1.960_+_4.95935801550265
gi|48994873|gb|U00096.2|	CAPPABLE_SEQ	TSS	19831	19831	14.944	+	.	gi|48994873|gb|U00096.2|_19831_14.944_+_4.88999881620975
gi|48994873|gb|U00096.2|	CAPPABLE_SEQ	TSS	20986	20986	3.838	+	.	gi|48994873|gb|U00096.2|_20986_3.838_+_4.34389657197431
gi|48994873|gb|U00096.2|	CAPPABLE_SEQ	TSS	21007	21007	14.046	+	.	gi|48994873|gb|U00096.2|_21007_14.046_+_4.80059179633325
gi|48994873|gb|U00096.2|	CAPPABLE_SEQ	TSS	21383	21383	27.929	+	.	gi|48994873|gb|U00096.2|_21383_27.929_+_3.93500524830058
gi|48994873|gb|U00096.2|	CAPPABLE_SEQ	TSS	21425	21425	2.450	+	.	gi|48994873|gb|U00096.2|_21425_2.450_+_3.28128611039002
gi|48994873|gb|U00096.2|	CAPPABLE_SEQ	TSS	21556	21556	6.696	+	.	gi|48994873|gb|U00096.2|_21556_6.696_+_6.73180388905043
gi|48994873|gb|U00096.2|	CAPPABLE_SEQ	TSS	21835	21835	13.066	+	.	gi|48994873|gb|U00096.2|_21835_13.066_+_3.52759777858063
gi|48994873|gb|U00096.2|	CAPPABLE_SEQ	TSS	22229	22229	14.863	+	.	gi|48994873|gb|U00096.2|_22229_14.863_+_3.56137515572143
gi|48994873|gb|U00096.2|	CAPPABLE_SEQ	TSS	22369	22369	12.494	+	.	gi|48994873|gb|U00096.2|_22369_12.494_+_3.24044135305782
gi|48994873|gb|U00096.2|	CAPPABLE_SEQ	TSS	23114	23114	1.797	+	.	gi|48994873|gb|U00096.2|_23114_1.797_+_4.83409477001002
gi|48994873|gb|U00096.2|	CAPPABLE_SEQ	TSS	24922	24922	3.511	+	.	gi|48994873|gb|U00096.2|_24922_3.511_+_4.80038635738084
gi|48994873|gb|U00096.2|	CAPPABLE_SEQ	TSS	25014	25014	12.739	+	.	gi|48994873|gb|U00096.2|_25014_12.739_+_6.6596844878302
gi|48994873|gb|U00096.2|	CAPPABLE_SEQ	TSS	27885	27885	2.368	+	.	gi|48994873|gb|U00096.2|_27885_2.368_+_5.23217344212903
gi|48994873|gb|U00096.2|	CAPPABLE_SEQ	TSS	28287	28287	13.148	+	.	gi|48994873|gb|U00096.2|_28287_13.148_+_4.70527581758039
gi|48994873|gb|U00096.2|	CAPPABLE_SEQ	TSS	28410	28410	1.797	+	.	gi|48994873|gb|U00096.2|_28410_1.797_+_4.83409477001002
gi|48994873|gb|U00096.2|	CAPPABLE_SEQ	TSS	29129	29129	1.633	+	.	gi|48994873|gb|U00096.2|_29129_1.633_+_4.69602915206178
gi|48994873|gb|U00096.2|	CAPPABLE_SEQ	TSS	29551	29551	613.696	+	.	gi|48994873|gb|U00096.2|_29551_613.696_+_5.25086904782681
gi|48994873|gb|U00096.2|	CAPPABLE_SEQ	TSS	29573	29573	1.552	+	.	gi|48994873|gb|U00096.2|_29573_1.552_+_4.62263291868721
gi|48994873|gb|U00096.2|	CAPPABLE_SEQ	TSS	29621	29621	36.095	+	.	gi|48994873|gb|U00096.2|_29621_36.095_+_3.60861740237106
gi|48994873|gb|U00096.2|	CAPPABLE_SEQ	TSS	29804	29804	1.715	+	.	gi|48994873|gb|U00096.2|_29804_1.715_+_4.76671293756026
gi|48994873|gb|U00096.2|	CAPPABLE_SEQ	TSS	31499	31499	3.838	+	.	gi|48994873|gb|U00096.2|_31499_3.838_+_5.92885907269546
gi|48994873|gb|U00096.2|	CAPPABLE_SEQ	TSS	34876	34876	1.715	+	.	gi|48994873|gb|U00096.2|_34876_1.715_+_4.76671293756026
gi|48994873|gb|U00096.2|	CAPPABLE_SEQ	TSS	34909	34909	3.103	+	.	gi|48994873|gb|U00096.2|_34909_3.103_+_5.6221680580288
gi|48994873|gb|U00096.2|	CAPPABLE_SEQ	TSS	35192	35192	3.348	+	.	gi|48994873|gb|U00096.2|_35192_3.348_+_4.73180388905043
gi|48994873|gb|U00096.2|	CAPPABLE_SEQ	TSS	46052	46052	2.042	+	.	gi|48994873|gb|U00096.2|_46052_2.042_+_5.01848722737788
gi|48994873|gb|U00096.2|	CAPPABLE_SEQ	TSS	47215	47215	17.966	+	.	gi|48994873|gb|U00096.2|_47215_17.966_+_4.69627007639214
gi|48994873|gb|U00096.2|	CAPPABLE_SEQ	TSS	49788	49788	34.217	+	.	gi|48994873|gb|U00096.2|_49788_34.217_+_3.17940058715954
gi|48994873|gb|U00096.2|	CAPPABLE_SEQ	TSS	49799	49799	43.608	+	.	gi|48994873|gb|U00096.2|_49799_43.608_+_3.65449853275804
gi|48994873|gb|U00096.2|	CAPPABLE_SEQ	TSS	49820	49820	1.633	+	.	gi|48994873|gb|U00096.2|_49820_1.633_+_4.69602915206178
gi|48994873|gb|U00096.2|	CAPPABLE_SEQ	TSS	55337	55337	5.961	+	.	gi|48994873|gb|U00096.2|_55337_5.961_+_6.56405873447091
gi|48994873|gb|U00096.2|	CAPPABLE_SEQ	TSS	56333	56333	2.123	+	.	gi|48994873|gb|U00096.2|_56333_2.123_+_5.07460873240546
gi|48994873|gb|U00096.2|	CAPPABLE_SEQ	TSS	56487	56487	5.145	+	.	gi|48994873|gb|U00096.2|_56487_5.145_+_6.35167543828141
gi|48994873|gb|U00096.2|	CAPPABLE_SEQ	TSS	57150	57150	3.838	+	.	gi|48994873|gb|U00096.2|_57150_3.838_+_5.92885907269546
gi|48994873|gb|U00096.2|	CAPPABLE_SEQ	TSS	57203	57203	2.287	+	.	gi|48994873|gb|U00096.2|_57203_2.287_+_4.18196072691176
gi|48994873|gb|U00096.2|	CAPPABLE_SEQ	TSS	57259	57259	10.534	+	.	gi|48994873|gb|U00096.2|_57259_10.534_+_3.92605420201674
gi|48994873|gb|U00096.2|	CAPPABLE_SEQ	TSS	58432	58432	1.552	+	.	gi|48994873|gb|U00096.2|_58432_1.552_+_4.62263291868721
gi|48994873|gb|U00096.2|	CAPPABLE_SEQ	TSS	58482	58482	7.758	+	.	gi|48994873|gb|U00096.2|_58482_7.758_+_4.35922663631034
gi|48994873|gb|U00096.2|	CAPPABLE_SEQ	TSS	58516	58516	4.246	+	.	gi|48994873|gb|U00096.2|_58516_4.246_+_3.7526806375181
gi|48994873|gb|U00096.2|	CAPPABLE_SEQ	TSS	58773	58773	5.308	+	.	gi|48994873|gb|U00096.2|_58773_5.308_+_6.39667273187028
gi|48994873|gb|U00096.2|	CAPPABLE_SEQ	TSS	58890	58890	2.777	+	.	gi|48994873|gb|U00096.2|_58890_2.777_+_4.46203153831893
gi|48994873|gb|U00096.2|	CAPPABLE_SEQ	TSS	58933	58933	9.146	+	.	gi|48994873|gb|U00096.2|_58933_9.146_+_4.59668277958589
gi|48994873|gb|U00096.2|	CAPPABLE_SEQ	TSS	59025	59025	2.532	+	.	gi|48994873|gb|U00096.2|_59025_2.532_+_5.32878176592842
gi|48994873|gb|U00096.2|	CAPPABLE_SEQ	TSS	59055	59055	2.613	+	.	gi|48994873|gb|U00096.2|_59055_2.613_+_3.78924898509895
gi|48994873|gb|U00096.2|	CAPPABLE_SEQ	TSS	59169	59169	7.186	+	.	gi|48994873|gb|U00096.2|_59169_7.186_+_4.51176520161489
gi|48994873|gb|U00096.2|	CAPPABLE_SEQ	TSS	59178	59178	6.043	+	.	gi|48994873|gb|U00096.2|_59178_6.043_+_5.58376930319976
gi|48994873|gb|U00096.2|	CAPPABLE_SEQ	TSS	59199	59199	3.185	+	.	gi|48994873|gb|U00096.2|_59199_3.185_+_3.33786963875638
gi|48994873|gb|U00096.2|	CAPPABLE_SEQ	TSS	59499	59499	24.825	+	.	gi|48994873|gb|U00096.2|_59499_24.825_+_4.09966021021989
gi|48994873|gb|U00096.2|	CAPPABLE_SEQ	TSS	59728	59728	1.797	+	.	gi|48994873|gb|U00096.2|_59728_1.797_+_4.83409477001002
gi|48994873|gb|U00096.2|	CAPPABLE_SEQ	TSS	61345	61345	4.491	+	.	gi|48994873|gb|U00096.2|_61345_4.491_+_6.15554108327966
gi|48994873|gb|U00096.2|	CAPPABLE_SEQ	TSS	61379	61379	5.880	+	.	gi|48994873|gb|U00096.2|_61379_5.880_+_4.95935801550265
gi|48994873|gb|U00096.2|	CAPPABLE_SEQ	TSS	65769	65769	2.695	+	.	gi|48994873|gb|U00096.2|_65769_2.695_+_5.41878963413995
gi|48994873|gb|U00096.2|	CAPPABLE_SEQ	TSS	67833	67833	1.878	+	.	gi|48994873|gb|U00096.2|_67833_1.878_+_4.89770142415386
gi|48994873|gb|U00096.2|	CAPPABLE_SEQ	TSS	68326	68326	1.715	+	.	gi|48994873|gb|U00096.2|_68326_1.715_+_3.76671293756026
gi|48994873|gb|U00096.2|	CAPPABLE_SEQ	TSS	70221	70221	36.585	+	.	gi|48994873|gb|U00096.2|_70221_36.585_+_4.42764560737964
gi|48994873|gb|U00096.2|	CAPPABLE_SEQ	TSS	70387	70387	3.022	+	.	gi|48994873|gb|U00096.2|_70387_3.022_+_3.99904552094376
gi|48994873|gb|U00096.2|	CAPPABLE_SEQ	TSS	71271	71271	25.887	+	.	gi|48994873|gb|U00096.2|_71271_25.887_+_3.36187759530329
gi|48994873|gb|U00096.2|	CAPPABLE_SEQ	TSS	74945	74945	3.838	+	.	gi|48994873|gb|U00096.2|_74945_3.838_+_5.92885907269546
gi|48994873|gb|U00096.2|	CAPPABLE_SEQ	TSS	77367	77367	34.625	+	.	gi|48994873|gb|U00096.2|_77367_34.625_+_5.01613136942277
gi|48994873|gb|U00096.2|	CAPPABLE_SEQ	TSS	77532	77532	8.738	+	.	gi|48994873|gb|U00096.2|_77532_8.738_+_4.79387937205694
gi|48994873|gb|U00096.2|	CAPPABLE_SEQ	TSS	77567	77567	2.532	+	.	gi|48994873|gb|U00096.2|_77567_2.532_+_3.32878176592843
gi|48994873|gb|U00096.2|	CAPPABLE_SEQ	TSS	77619	77619	1.552	+	.	gi|48994873|gb|U00096.2|_77619_1.552_+_4.62263291868721
gi|48994873|gb|U00096.2|	CAPPABLE_SEQ	TSS	77915	77915	19.844	+	.	gi|48994873|gb|U00096.2|_77915_19.844_+_4.9772072235054
gi|48994873|gb|U00096.2|	CAPPABLE_SEQ	TSS	77942	77942	1.878	+	.	gi|48994873|gb|U00096.2|_77942_1.878_+_4.89770142415386
gi|48994873|gb|U00096.2|	CAPPABLE_SEQ	TSS	78203	78203	2.940	+	.	gi|48994873|gb|U00096.2|_78203_2.940_+_3.95935801550265
gi|48994873|gb|U00096.2|	CAPPABLE_SEQ	TSS	78269	78269	2.532	+	.	gi|48994873|gb|U00096.2|_78269_2.532_+_3.00685367104106
gi|48994873|gb|U00096.2|	CAPPABLE_SEQ	TSS	78332	78332	4.165	+	.	gi|48994873|gb|U00096.2|_78332_4.165_+_2.34814374731116
gi|48994873|gb|U00096.2|	CAPPABLE_SEQ	TSS	80238	80238	8.003	+	.	gi|48994873|gb|U00096.2|_80238_8.003_+_4.18169034833076
gi|48994873|gb|U00096.2|	CAPPABLE_SEQ	TSS	81171	81171	1.552	+	.	gi|48994873|gb|U00096.2|_81171_1.552_+_4.62263291868721
gi|48994873|gb|U00096.2|	CAPPABLE_SEQ	TSS	82483	82483	4.001	+	.	gi|48994873|gb|U00096.2|_82483_4.001_+_5.98886498984569
gi|48994873|gb|U00096.2|	CAPPABLE_SEQ	TSS	83745	83745	4.001	+	.	gi|48994873|gb|U00096.2|_83745_4.001_+_3.66693689495832
gi|48994873|gb|U00096.2|	CAPPABLE_SEQ	TSS	84304	84304	4.491	+	.	gi|48994873|gb|U00096.2|_84304_4.491_+_3.83361298839229
gi|48994873|gb|U00096.2|	CAPPABLE_SEQ	TSS	84808	84808	2.695	+	.	gi|48994873|gb|U00096.2|_84808_2.695_+_4.41878963413995
gi|48994873|gb|U00096.2|	CAPPABLE_SEQ	TSS	84876	84876	1.878	+	.	gi|48994873|gb|U00096.2|_84876_1.878_+_4.89770142415386
gi|48994873|gb|U00096.2|	CAPPABLE_SEQ	TSS	85537	85537	1.552	+	.	gi|48994873|gb|U00096.2|_85537_1.552_+_4.62263291868721
gi|48994873|gb|U00096.2|	CAPPABLE_SEQ	TSS	85599	85599	43.036	+	.	gi|48994873|gb|U00096.2|_85599_43.036_+_4.83196842658355
gi|48994873|gb|U00096.2|	CAPPABLE_SEQ	TSS	86483	86483	1.633	+	.	gi|48994873|gb|U00096.2|_86483_1.633_+_3.69602915206178
gi|48994873|gb|U00096.2|	CAPPABLE_SEQ	TSS	86517	86517	4.818	+	.	gi|48994873|gb|U00096.2|_86517_4.818_+_6.25693875473855
gi|48994873|gb|U00096.2|	CAPPABLE_SEQ	TSS	87969	87969	33.400	+	.	gi|48994873|gb|U00096.2|_87969_33.400_+_4.52771459516557
gi|48994873|gb|U00096.2|	CAPPABLE_SEQ	TSS	88011	88011	1.552	+	.	gi|48994873|gb|U00096.2|_88011_1.552_+_3.62263291868721
gi|48994873|gb|U00096.2|	CAPPABLE_SEQ	TSS	89143	89143	6.206	+	.	gi|48994873|gb|U00096.2|_89143_6.206_+_6.6221680580288
gi|48994873|gb|U00096.2|	CAPPABLE_SEQ	TSS	89237	89237	2.123	+	.	gi|48994873|gb|U00096.2|_89237_2.123_+_5.07460873240546
gi|48994873|gb|U00096.2|	CAPPABLE_SEQ	TSS	89360	89360	9.391	+	.	gi|48994873|gb|U00096.2|_89360_9.391_+_4.89785505761771
gi|48994873|gb|U00096.2|	CAPPABLE_SEQ	TSS	89590	89590	27.194	+	.	gi|48994873|gb|U00096.2|_89590_27.194_+_4.16971280920176
gi|48994873|gb|U00096.2|	CAPPABLE_SEQ	TSS	89783	89783	1.715	+	.	gi|48994873|gb|U00096.2|_89783_1.715_+_4.76671293756026
gi|48994873|gb|U00096.2|	CAPPABLE_SEQ	TSS	89806	89806	3.103	+	.	gi|48994873|gb|U00096.2|_89806_3.103_+_3.6221680580288
gi|48994873|gb|U00096.2|	CAPPABLE_SEQ	TSS	92626	92626	1.715	+	.	gi|48994873|gb|U00096.2|_92626_1.715_+_4.76671293756026
gi|48994873|gb|U00096.2|	CAPPABLE_SEQ	TSS	93102	93102	2.368	+	.	gi|48994873|gb|U00096.2|_93102_2.368_+_3.64721094140788
gi|48994873|gb|U00096.2|	CAPPABLE_SEQ	TSS	94661	94661	1.715	+	.	gi|48994873|gb|U00096.2|_94661_1.715_+_4.76671293756026
gi|48994873|gb|U00096.2|	CAPPABLE_SEQ	TSS	97534	97534	2.450	+	.	gi|48994873|gb|U00096.2|_97534_2.450_+_5.28128611039002
gi|48994873|gb|U00096.2|	CAPPABLE_SEQ	TSS	97554	97554	2.613	+	.	gi|48994873|gb|U00096.2|_97554_2.613_+_5.3742114858201
gi|48994873|gb|U00096.2|	CAPPABLE_SEQ	TSS	98594	98594	1.797	+	.	gi|48994873|gb|U00096.2|_98594_1.797_+_3.24913226928887
gi|48994873|gb|U00096.2|	CAPPABLE_SEQ	TSS	98890	98890	1.633	+	.	gi|48994873|gb|U00096.2|_98890_1.633_+_3.69602915206178
gi|48994873|gb|U00096.2|	CAPPABLE_SEQ	TSS	102171	102171	3.756	+	.	gi|48994873|gb|U00096.2|_102171_3.756_+_3.3127389234327
gi|48994873|gb|U00096.2|	CAPPABLE_SEQ	TSS	102872	102872	9.391	+	.	gi|48994873|gb|U00096.2|_102872_9.391_+_3.8978550576177
gi|48994873|gb|U00096.2|	CAPPABLE_SEQ	TSS	103163	103163	5.226	+	.	gi|48994873|gb|U00096.2|_103163_5.226_+_3.20428648437779
gi|48994873|gb|U00096.2|	CAPPABLE_SEQ	TSS	103561	103561	1.878	+	.	gi|48994873|gb|U00096.2|_103561_1.878_+_4.89770142415386
gi|48994873|gb|U00096.2|	CAPPABLE_SEQ	TSS	104210	104210	4.328	+	.	gi|48994873|gb|U00096.2|_104210_4.328_+_6.1022048603269
gi|48994873|gb|U00096.2|	CAPPABLE_SEQ	TSS	104693	104693	12.576	+	.	gi|48994873|gb|U00096.2|_104693_12.576_+_3.94242846931686
gi|48994873|gb|U00096.2|	CAPPABLE_SEQ	TSS	105047	105047	21.967	+	.	gi|48994873|gb|U00096.2|_105047_21.967_+_4.54040718671943
gi|48994873|gb|U00096.2|	CAPPABLE_SEQ	TSS	105103	105103	1.552	+	.	gi|48994873|gb|U00096.2|_105103_1.552_+_3.62263291868721
gi|48994873|gb|U00096.2|	CAPPABLE_SEQ	TSS	105116	105116	17.802	+	.	gi|48994873|gb|U00096.2|_105116_17.802_+_3.44291310572727
gi|48994873|gb|U00096.2|	CAPPABLE_SEQ	TSS	105161	105161	2.123	+	.	gi|48994873|gb|U00096.2|_105161_2.123_+_3.07460873240546
gi|48994873|gb|U00096.2|	CAPPABLE_SEQ	TSS	106508	106508	102.487	+	.	gi|48994873|gb|U00096.2|_106508_102.487_+_3.52922491469172
gi|48994873|gb|U00096.2|	CAPPABLE_SEQ	TSS	106563	106563	11.269	+	.	gi|48994873|gb|U00096.2|_106563_11.269_+_3.31413973157707
gi|48994873|gb|U00096.2|	CAPPABLE_SEQ	TSS	106575	106575	1.633	+	.	gi|48994873|gb|U00096.2|_106575_1.633_+_1.52610415061947
gi|48994873|gb|U00096.2|	CAPPABLE_SEQ	TSS	106621	106621	1.552	+	.	gi|48994873|gb|U00096.2|_106621_1.552_+_4.62263291868721
gi|48994873|gb|U00096.2|	CAPPABLE_SEQ	TSS	106746	106746	19.762	+	.	gi|48994873|gb|U00096.2|_106746_19.762_+_5.29316141734813
gi|48994873|gb|U00096.2|	CAPPABLE_SEQ	TSS	106758	106758	13.556	+	.	gi|48994873|gb|U00096.2|_106758_13.556_+_2.89217287149977
gi|48994873|gb|U00096.2|	CAPPABLE_SEQ	TSS	106785	106785	1.552	+	.	gi|48994873|gb|U00096.2|_106785_1.552_+_4.62263291868721
gi|48994873|gb|U00096.2|	CAPPABLE_SEQ	TSS	106958	106958	3.185	+	.	gi|48994873|gb|U00096.2|_106958_3.185_+_3.33786963875638
gi|48994873|gb|U00096.2|	CAPPABLE_SEQ	TSS	107495	107495	4.900	+	.	gi|48994873|gb|U00096.2|_107495_4.900_+_6.28128611039002
gi|48994873|gb|U00096.2|	CAPPABLE_SEQ	TSS	107563	107563	2.205	+	.	gi|48994873|gb|U00096.2|_107563_2.205_+_5.12928301694497
gi|48994873|gb|U00096.2|	CAPPABLE_SEQ	TSS	107668	107668	307.460	+	.	gi|48994873|gb|U00096.2|_107668_307.460_+_3.82749341563524
gi|48994873|gb|U00096.2|	CAPPABLE_SEQ	TSS	107678	107678	4.736	+	.	gi|48994873|gb|U00096.2|_107678_4.736_+_4.23217344212903
gi|48994873|gb|U00096.2|	CAPPABLE_SEQ	TSS	107697	107697	3.511	+	.	gi|48994873|gb|U00096.2|_107697_3.511_+_2.47845826249348
gi|48994873|gb|U00096.2|	CAPPABLE_SEQ	TSS	107931	107931	1.960	+	.	gi|48994873|gb|U00096.2|_107931_1.960_+_4.95935801550265
gi|48994873|gb|U00096.2|	CAPPABLE_SEQ	TSS	109010	109010	4.900	+	.	gi|48994873|gb|U00096.2|_109010_4.900_+_5.28128611039002
gi|48994873|gb|U00096.2|	CAPPABLE_SEQ	TSS	109290	109290	2.613	+	.	gi|48994873|gb|U00096.2|_109290_2.613_+_5.3742114858201
gi|48994873|gb|U00096.2|	CAPPABLE_SEQ	TSS	109608	109608	2.123	+	.	gi|48994873|gb|U00096.2|_109608_2.123_+_5.07460873240546
gi|48994873|gb|U00096.2|	CAPPABLE_SEQ	TSS	113127	113127	2.532	+	.	gi|48994873|gb|U00096.2|_113127_2.532_+_5.32878176592842
gi|48994873|gb|U00096.2|	CAPPABLE_SEQ	TSS	113394	113394	961.661	+	.	gi|48994873|gb|U00096.2|_113394_961.661_+_5.67488328107514
gi|48994873|gb|U00096.2|	CAPPABLE_SEQ	TSS	113436	113436	147.646	+	.	gi|48994873|gb|U00096.2|_113436_147.646_+_5.80327628468488
gi|48994873|gb|U00096.2|	CAPPABLE_SEQ	TSS	113473	113473	3.103	+	.	gi|48994873|gb|U00096.2|_113473_3.103_+_5.6221680580288
gi|48994873|gb|U00096.2|	CAPPABLE_SEQ	TSS	113484	113484	4.900	+	.	gi|48994873|gb|U00096.2|_113484_4.900_+_6.28128611039002
gi|48994873|gb|U00096.2|	CAPPABLE_SEQ	TSS	113525	113525	2.205	+	.	gi|48994873|gb|U00096.2|_113525_2.205_+_4.12928301694497
gi|48994873|gb|U00096.2|	CAPPABLE_SEQ	TSS	113585	113585	2.123	+	.	gi|48994873|gb|U00096.2|_113585_2.123_+_5.07460873240546
gi|48994873|gb|U00096.2|	CAPPABLE_SEQ	TSS	113753	113753	2.777	+	.	gi|48994873|gb|U00096.2|_113753_2.777_+_5.46203153831893
gi|48994873|gb|U00096.2|	CAPPABLE_SEQ	TSS	113772	113772	9.555	+	.	gi|48994873|gb|U00096.2|_113772_9.555_+_3.92283213947754
gi|48994873|gb|U00096.2|	CAPPABLE_SEQ	TSS	115227	115227	4.573	+	.	gi|48994873|gb|U00096.2|_115227_4.573_+_6.18164528030705
gi|48994873|gb|U00096.2|	CAPPABLE_SEQ	TSS	115645	115645	1.878	+	.	gi|48994873|gb|U00096.2|_115645_1.878_+_4.89770142415386
gi|48994873|gb|U00096.2|	CAPPABLE_SEQ	TSS	117974	117974	11.923	+	.	gi|48994873|gb|U00096.2|_117974_11.923_+_7.56417974055535
gi|48994873|gb|U00096.2|	CAPPABLE_SEQ	TSS	118526	118526	12.086	+	.	gi|48994873|gb|U00096.2|_118526_12.086_+_5.9988068024786
gi|48994873|gb|U00096.2|	CAPPABLE_SEQ	TSS	118701	118701	1.797	+	.	gi|48994873|gb|U00096.2|_118701_1.797_+_2.83409477001003
gi|48994873|gb|U00096.2|	CAPPABLE_SEQ	TSS	119561	119561	4.410	+	.	gi|48994873|gb|U00096.2|_119561_4.410_+_5.12928301694497
gi|48994873|gb|U00096.2|	CAPPABLE_SEQ	TSS	121304	121304	1.797	+	.	gi|48994873|gb|U00096.2|_121304_1.797_+_4.83409477001002
gi|48994873|gb|U00096.2|	CAPPABLE_SEQ	TSS	121774	121774	1.552	+	.	gi|48994873|gb|U00096.2|_121774_1.552_+_4.62263291868721
gi|48994873|gb|U00096.2|	CAPPABLE_SEQ	TSS	122034	122034	1290.435	+	.	gi|48994873|gb|U00096.2|_122034_1290.435_+_5.32031350135274
gi|48994873|gb|U00096.2|	CAPPABLE_SEQ	TSS	122104	122104	4.328	+	.	gi|48994873|gb|U00096.2|_122104_4.328_+_6.1022048603269
gi|48994873|gb|U00096.2|	CAPPABLE_SEQ	TSS	122118	122118	2.777	+	.	gi|48994873|gb|U00096.2|_122118_2.777_+_4.46203153831893
gi|48994873|gb|U00096.2|	CAPPABLE_SEQ	TSS	122144	122144	1.552	+	.	gi|48994873|gb|U00096.2|_122144_1.552_+_4.62263291868721
gi|48994873|gb|U00096.2|	CAPPABLE_SEQ	TSS	122154	122154	1.797	+	.	gi|48994873|gb|U00096.2|_122154_1.797_+_4.83409477001002
gi|48994873|gb|U00096.2|	CAPPABLE_SEQ	TSS	122612	122612	29.317	+	.	gi|48994873|gb|U00096.2|_122612_29.317_+_5.69224493507209
gi|48994873|gb|U00096.2|	CAPPABLE_SEQ	TSS	123175	123175	2.287	+	.	gi|48994873|gb|U00096.2|_123175_2.287_+_5.18196072691176
gi|48994873|gb|U00096.2|	CAPPABLE_SEQ	TSS	123848	123848	4.410	+	.	gi|48994873|gb|U00096.2|_123848_4.410_+_3.54432051622381
gi|48994873|gb|U00096.2|	CAPPABLE_SEQ	TSS	125090	125090	1.633	+	.	gi|48994873|gb|U00096.2|_125090_1.633_+_1.37410105717442
gi|48994873|gb|U00096.2|	CAPPABLE_SEQ	TSS	127717	127717	55.776	+	.	gi|48994873|gb|U00096.2|_127717_55.776_+_2.8602784198292
gi|48994873|gb|U00096.2|	CAPPABLE_SEQ	TSS	128035	128035	3.430	+	.	gi|48994873|gb|U00096.2|_128035_3.430_+_5.76671293756026
gi|48994873|gb|U00096.2|	CAPPABLE_SEQ	TSS	129500	129500	29.154	+	.	gi|48994873|gb|U00096.2|_129500_29.154_+_4.76801113654993
gi|48994873|gb|U00096.2|	CAPPABLE_SEQ	TSS	131519	131519	158.752	+	.	gi|48994873|gb|U00096.2|_131519_158.752_+_5.54509621086761
gi|48994873|gb|U00096.2|	CAPPABLE_SEQ	TSS	131533	131533	2.858	+	.	gi|48994873|gb|U00096.2|_131533_2.858_+_5.5035102775959
gi|48994873|gb|U00096.2|	CAPPABLE_SEQ	TSS	131588	131588	14.863	+	.	gi|48994873|gb|U00096.2|_131588_14.863_+_6.88215779994053
gi|48994873|gb|U00096.2|	CAPPABLE_SEQ	TSS	131615	131615	10.371	+	.	gi|48994873|gb|U00096.2|_131615_10.371_+_6.36298746548364
gi|48994873|gb|U00096.2|	CAPPABLE_SEQ	TSS	131642	131642	6.288	+	.	gi|48994873|gb|U00096.2|_131642_6.288_+_4.64110557875869
gi|48994873|gb|U00096.2|	CAPPABLE_SEQ	TSS	131691	131691	2.123	+	.	gi|48994873|gb|U00096.2|_131691_2.123_+_4.07460873240546
gi|48994873|gb|U00096.2|	CAPPABLE_SEQ	TSS	131704	131704	2.777	+	.	gi|48994873|gb|U00096.2|_131704_2.777_+_5.46203153831893
gi|48994873|gb|U00096.2|	CAPPABLE_SEQ	TSS	131713	131713	2.042	+	.	gi|48994873|gb|U00096.2|_131713_2.042_+_4.01848722737788
gi|48994873|gb|U00096.2|	CAPPABLE_SEQ	TSS	131735	131735	2.613	+	.	gi|48994873|gb|U00096.2|_131735_2.613_+_5.3742114858201
gi|48994873|gb|U00096.2|	CAPPABLE_SEQ	TSS	132005	132005	5.308	+	.	gi|48994873|gb|U00096.2|_132005_5.308_+_3.22674773042796
gi|48994873|gb|U00096.2|	CAPPABLE_SEQ	TSS	134147	134147	5.553	+	.	gi|48994873|gb|U00096.2|_134147_5.553_+_5.46177175709181
gi|48994873|gb|U00096.2|	CAPPABLE_SEQ	TSS	134339	134339	29.480	+	.	gi|48994873|gb|U00096.2|_134339_29.480_+_2.30127790171508
gi|48994873|gb|U00096.2|	CAPPABLE_SEQ	TSS	136519	136519	2.450	+	.	gi|48994873|gb|U00096.2|_136519_2.450_+_5.28128611039002
gi|48994873|gb|U00096.2|	CAPPABLE_SEQ	TSS	137002	137002	1.797	+	.	gi|48994873|gb|U00096.2|_137002_1.797_+_4.83409477001002
gi|48994873|gb|U00096.2|	CAPPABLE_SEQ	TSS	137043	137043	6.370	+	.	gi|48994873|gb|U00096.2|_137043_6.370_+_4.33786963875638
gi|48994873|gb|U00096.2|	CAPPABLE_SEQ	TSS	138877	138877	1.797	+	.	gi|48994873|gb|U00096.2|_138877_1.797_+_4.83409477001002
gi|48994873|gb|U00096.2|	CAPPABLE_SEQ	TSS	141286	141286	2.042	+	.	gi|48994873|gb|U00096.2|_141286_2.042_+_3.43352472665673
gi|48994873|gb|U00096.2|	CAPPABLE_SEQ	TSS	141360	141360	59.287	+	.	gi|48994873|gb|U00096.2|_141360_59.287_+_4.23520835035436
gi|48994873|gb|U00096.2|	CAPPABLE_SEQ	TSS	141402	141402	3.675	+	.	gi|48994873|gb|U00096.2|_141402_3.675_+_2.40681699247388
gi|48994873|gb|U00096.2|	CAPPABLE_SEQ	TSS	141420	141420	3.103	+	.	gi|48994873|gb|U00096.2|_141420_3.103_+_5.6221680580288
gi|48994873|gb|U00096.2|	CAPPABLE_SEQ	TSS	141439	141439	1.633	+	.	gi|48994873|gb|U00096.2|_141439_1.633_+_3.69602915206178
gi|48994873|gb|U00096.2|	CAPPABLE_SEQ	TSS	141650	141650	8.656	+	.	gi|48994873|gb|U00096.2|_141650_8.656_+_4.1022048603269
gi|48994873|gb|U00096.2|	CAPPABLE_SEQ	TSS	142292	142292	10.861	+	.	gi|48994873|gb|U00096.2|_142292_10.861_+_5.42958939792316
gi|48994873|gb|U00096.2|	CAPPABLE_SEQ	TSS	142434	142434	2.368	+	.	gi|48994873|gb|U00096.2|_142434_2.368_+_3.64721094140788
gi|48994873|gb|U00096.2|	CAPPABLE_SEQ	TSS	142669	142669	29.644	+	.	gi|48994873|gb|U00096.2|_142669_29.644_+_4.87960454173726
gi|48994873|gb|U00096.2|	CAPPABLE_SEQ	TSS	142720	142720	8.330	+	.	gi|48994873|gb|U00096.2|_142720_8.330_+_6.04682085675299
gi|48994873|gb|U00096.2|	CAPPABLE_SEQ	TSS	142956	142956	3.185	+	.	gi|48994873|gb|U00096.2|_142956_3.185_+_5.65979773364375
gi|48994873|gb|U00096.2|	CAPPABLE_SEQ	TSS	143983	143983	2.042	+	.	gi|48994873|gb|U00096.2|_143983_2.042_+_5.01848722737788
gi|48994873|gb|U00096.2|	CAPPABLE_SEQ	TSS	144340	144340	5.553	+	.	gi|48994873|gb|U00096.2|_144340_5.553_+_4.46177175709181
gi|48994873|gb|U00096.2|	CAPPABLE_SEQ	TSS	144918	144918	2.042	+	.	gi|48994873|gb|U00096.2|_144918_2.042_+_5.01848722737788
gi|48994873|gb|U00096.2|	CAPPABLE_SEQ	TSS	145055	145055	36.993	+	.	gi|48994873|gb|U00096.2|_145055_36.993_+_7.19768475866396
gi|48994873|gb|U00096.2|	CAPPABLE_SEQ	TSS	145534	145534	1.715	+	.	gi|48994873|gb|U00096.2|_145534_1.715_+_4.76671293756026
gi|48994873|gb|U00096.2|	CAPPABLE_SEQ	TSS	145610	145610	2.042	+	.	gi|48994873|gb|U00096.2|_145610_2.042_+_2.43352472665673
gi|48994873|gb|U00096.2|	CAPPABLE_SEQ	TSS	146124	146124	5.308	+	.	gi|48994873|gb|U00096.2|_146124_5.308_+_4.81171023114912
gi|48994873|gb|U00096.2|	CAPPABLE_SEQ	TSS	146793	146793	1.797	+	.	gi|48994873|gb|U00096.2|_146793_1.797_+_4.83409477001002
gi|48994873|gb|U00096.2|	CAPPABLE_SEQ	TSS	147423	147423	2.613	+	.	gi|48994873|gb|U00096.2|_147423_2.613_+_5.3742114858201
gi|48994873|gb|U00096.2|	CAPPABLE_SEQ	TSS	147545	147545	1.715	+	.	gi|48994873|gb|U00096.2|_147545_1.715_+_4.76671293756026
gi|48994873|gb|U00096.2|	CAPPABLE_SEQ	TSS	147583	147583	60.185	+	.	gi|48994873|gb|U00096.2|_147583_60.185_+_3.71095326358719
gi|48994873|gb|U00096.2|	CAPPABLE_SEQ	TSS	147880	147880	19.436	+	.	gi|48994873|gb|U00096.2|_147880_19.436_+_4.94723569873001
gi|48994873|gb|U00096.2|	CAPPABLE_SEQ	TSS	148405	148405	7.758	+	.	gi|48994873|gb|U00096.2|_148405_7.758_+_5.35922663631034
gi|48994873|gb|U00096.2|	CAPPABLE_SEQ	TSS	149533	149533	3.267	+	.	gi|48994873|gb|U00096.2|_149533_3.267_+_5.69647081593815
gi|48994873|gb|U00096.2|	CAPPABLE_SEQ	TSS	149626	149626	4.165	+	.	gi|48994873|gb|U00096.2|_149626_4.165_+_6.04682085675299
gi|48994873|gb|U00096.2|	CAPPABLE_SEQ	TSS	149720	149720	1.552	+	.	gi|48994873|gb|U00096.2|_149720_1.552_+_4.62263291868721
gi|48994873|gb|U00096.2|	CAPPABLE_SEQ	TSS	150063	150063	17.394	+	.	gi|48994873|gb|U00096.2|_150063_17.394_+_5.78709410039527
gi|48994873|gb|U00096.2|	CAPPABLE_SEQ	TSS	150270	150270	2.450	+	.	gi|48994873|gb|U00096.2|_150270_2.450_+_4.28128611039002
gi|48994873|gb|U00096.2|	CAPPABLE_SEQ	TSS	150548	150548	9.065	+	.	gi|48994873|gb|U00096.2|_150548_9.065_+_7.1688113811316
gi|48994873|gb|U00096.2|	CAPPABLE_SEQ	TSS	151806	151806	5.063	+	.	gi|48994873|gb|U00096.2|_151806_5.063_+_4.32849684540989
gi|48994873|gb|U00096.2|	CAPPABLE_SEQ	TSS	152495	152495	1.960	+	.	gi|48994873|gb|U00096.2|_152495_1.960_+_3.95935801550265
gi|48994873|gb|U00096.2|	CAPPABLE_SEQ	TSS	152778	152778	2.450	+	.	gi|48994873|gb|U00096.2|_152778_2.450_+_5.28128611039002
gi|48994873|gb|U00096.2|	CAPPABLE_SEQ	TSS	153909	153909	6.941	+	.	gi|48994873|gb|U00096.2|_153909_6.941_+_4.78364789011993
gi|48994873|gb|U00096.2|	CAPPABLE_SEQ	TSS	155425	155425	2.205	+	.	gi|48994873|gb|U00096.2|_155425_2.205_+_4.12928301694497
gi|48994873|gb|U00096.2|	CAPPABLE_SEQ	TSS	156066	156066	1.878	+	.	gi|48994873|gb|U00096.2|_156066_1.878_+_2.89770142415386
gi|48994873|gb|U00096.2|	CAPPABLE_SEQ	TSS	156107	156107	58.307	+	.	gi|48994873|gb|U00096.2|_156107_58.307_+_5.53331890724688
gi|48994873|gb|U00096.2|	CAPPABLE_SEQ	TSS	158624	158624	40.831	+	.	gi|48994873|gb|U00096.2|_158624_40.831_+_4.09337560667326
gi|48994873|gb|U00096.2|	CAPPABLE_SEQ	TSS	161665	161665	20.089	+	.	gi|48994873|gb|U00096.2|_161665_20.089_+_4.41147508087166
gi|48994873|gb|U00096.2|	CAPPABLE_SEQ	TSS	162077	162077	21.314	+	.	gi|48994873|gb|U00096.2|_162077_21.314_+_6.08030573037984
gi|48994873|gb|U00096.2|	CAPPABLE_SEQ	TSS	164015	164015	1.552	+	.	gi|48994873|gb|U00096.2|_164015_1.552_+_3.03767041796606
gi|48994873|gb|U00096.2|	CAPPABLE_SEQ	TSS	164235	164235	29.154	+	.	gi|48994873|gb|U00096.2|_164235_29.154_+_4.68547407201793
gi|48994873|gb|U00096.2|	CAPPABLE_SEQ	TSS	167428	167428	31.359	+	.	gi|48994873|gb|U00096.2|_167428_31.359_+_3.2322559627806
gi|48994873|gb|U00096.2|	CAPPABLE_SEQ	TSS	167477	167477	1.960	+	.	gi|48994873|gb|U00096.2|_167477_1.960_+_4.95935801550265
gi|48994873|gb|U00096.2|	CAPPABLE_SEQ	TSS	167494	167494	4.083	+	.	gi|48994873|gb|U00096.2|_167494_4.083_+_6.01813392872524
gi|48994873|gb|U00096.2|	CAPPABLE_SEQ	TSS	168417	168417	3.675	+	.	gi|48994873|gb|U00096.2|_168417_3.675_+_3.86624861111117
gi|48994873|gb|U00096.2|	CAPPABLE_SEQ	TSS	168924	168924	2.042	+	.	gi|48994873|gb|U00096.2|_168924_2.042_+_5.01848722737788
gi|48994873|gb|U00096.2|	CAPPABLE_SEQ	TSS	169124	169124	27.765	+	.	gi|48994873|gb|U00096.2|_169124_27.765_+_5.20064694126665
gi|48994873|gb|U00096.2|	CAPPABLE_SEQ	TSS	169215	169215	9.718	+	.	gi|48994873|gb|U00096.2|_169215_9.718_+_4.09923879217506
gi|48994873|gb|U00096.2|	CAPPABLE_SEQ	TSS	169356	169356	1.715	+	.	gi|48994873|gb|U00096.2|_169356_1.715_+_4.76671293756026
gi|48994873|gb|U00096.2|	CAPPABLE_SEQ	TSS	169546	169546	3.103	+	.	gi|48994873|gb|U00096.2|_169546_3.103_+_3.03720555730765
gi|48994873|gb|U00096.2|	CAPPABLE_SEQ	TSS	169585	169585	2.123	+	.	gi|48994873|gb|U00096.2|_169585_2.123_+_5.07460873240546
gi|48994873|gb|U00096.2|	CAPPABLE_SEQ	TSS	174370	174370	4.573	+	.	gi|48994873|gb|U00096.2|_174370_4.573_+_4.18164528030705
gi|48994873|gb|U00096.2|	CAPPABLE_SEQ	TSS	174933	174933	58.307	+	.	gi|48994873|gb|U00096.2|_174933_58.307_+_5.85553350695911
gi|48994873|gb|U00096.2|	CAPPABLE_SEQ	TSS	174942	174942	2.123	+	.	gi|48994873|gb|U00096.2|_174942_2.123_+_5.07460873240546
gi|48994873|gb|U00096.2|	CAPPABLE_SEQ	TSS	175012	175012	32.338	+	.	gi|48994873|gb|U00096.2|_175012_32.338_+_4.09753584874118
gi|48994873|gb|U00096.2|	CAPPABLE_SEQ	TSS	175028	175028	2.205	+	.	gi|48994873|gb|U00096.2|_175028_2.205_+_5.12928301694497
gi|48994873|gb|U00096.2|	CAPPABLE_SEQ	TSS	175051	175051	4.328	+	.	gi|48994873|gb|U00096.2|_175051_4.328_+_6.1022048603269
gi|48994873|gb|U00096.2|	CAPPABLE_SEQ	TSS	175063	175063	2.042	+	.	gi|48994873|gb|U00096.2|_175063_2.042_+_5.01848722737788
gi|48994873|gb|U00096.2|	CAPPABLE_SEQ	TSS	175074	175074	5.798	+	.	gi|48994873|gb|U00096.2|_175074_5.798_+_3.52405969456148
gi|48994873|gb|U00096.2|	CAPPABLE_SEQ	TSS	175091	175091	3.675	+	.	gi|48994873|gb|U00096.2|_175091_3.675_+_5.86624861111117
gi|48994873|gb|U00096.2|	CAPPABLE_SEQ	TSS	175102	175102	3.022	+	.	gi|48994873|gb|U00096.2|_175102_3.022_+_3.26207992677755
gi|48994873|gb|U00096.2|	CAPPABLE_SEQ	TSS	175897	175897	1.633	+	.	gi|48994873|gb|U00096.2|_175897_1.633_+_4.69602915206178
gi|48994873|gb|U00096.2|	CAPPABLE_SEQ	TSS	175976	175976	2.940	+	.	gi|48994873|gb|U00096.2|_175976_2.940_+_3.54432051622381
gi|48994873|gb|U00096.2|	CAPPABLE_SEQ	TSS	176183	176183	3.348	+	.	gi|48994873|gb|U00096.2|_176183_3.348_+_5.73180388905043
gi|48994873|gb|U00096.2|	CAPPABLE_SEQ	TSS	176450	176450	5.880	+	.	gi|48994873|gb|U00096.2|_176450_5.880_+_4.54432051622381
gi|48994873|gb|U00096.2|	CAPPABLE_SEQ	TSS	176561	176561	508.677	+	.	gi|48994873|gb|U00096.2|_176561_508.677_+_4.08530329592068
gi|48994873|gb|U00096.2|	CAPPABLE_SEQ	TSS	176587	176587	46.466	+	.	gi|48994873|gb|U00096.2|_176587_46.466_+_5.44049275484739
gi|48994873|gb|U00096.2|	CAPPABLE_SEQ	TSS	176638	176638	1.878	+	.	gi|48994873|gb|U00096.2|_176638_1.878_+_3.89770142415386
gi|48994873|gb|U00096.2|	CAPPABLE_SEQ	TSS	176666	176666	6.941	+	.	gi|48994873|gb|U00096.2|_176666_6.941_+_3.78364789011993
gi|48994873|gb|U00096.2|	CAPPABLE_SEQ	TSS	176940	176940	2.123	+	.	gi|48994873|gb|U00096.2|_176940_2.123_+_5.07460873240546
gi|48994873|gb|U00096.2|	CAPPABLE_SEQ	TSS	179198	179198	9.800	+	.	gi|48994873|gb|U00096.2|_179198_9.800_+_5.69632360966886
gi|48994873|gb|U00096.2|	CAPPABLE_SEQ	TSS	179217	179217	6.288	+	.	gi|48994873|gb|U00096.2|_179217_6.288_+_6.64110557875869
gi|48994873|gb|U00096.2|	CAPPABLE_SEQ	TSS	179231	179231	4.328	+	.	gi|48994873|gb|U00096.2|_179231_4.328_+_6.1022048603269
gi|48994873|gb|U00096.2|	CAPPABLE_SEQ	TSS	179286	179286	2.695	+	.	gi|48994873|gb|U00096.2|_179286_2.695_+_5.41878963413995
gi|48994873|gb|U00096.2|	CAPPABLE_SEQ	TSS	179352	179352	1.878	+	.	gi|48994873|gb|U00096.2|_179352_1.878_+_4.89770142415386
gi|48994873|gb|U00096.2|	CAPPABLE_SEQ	TSS	179597	179597	1.633	+	.	gi|48994873|gb|U00096.2|_179597_1.633_+_2.69602915206178
gi|48994873|gb|U00096.2|	CAPPABLE_SEQ	TSS	180283	180283	1.633	+	.	gi|48994873|gb|U00096.2|_180283_1.633_+_4.69602915206178
gi|48994873|gb|U00096.2|	CAPPABLE_SEQ	TSS	180669	180669	1.797	+	.	gi|48994873|gb|U00096.2|_180669_1.797_+_4.83409477001002
gi|48994873|gb|U00096.2|	CAPPABLE_SEQ	TSS	180844	180844	41.648	+	.	gi|48994873|gb|U00096.2|_180844_41.648_+_4.36939547298878
gi|48994873|gb|U00096.2|	CAPPABLE_SEQ	TSS	181771	181771	8.983	+	.	gi|48994873|gb|U00096.2|_181771_8.983_+_5.15570169502943
gi|48994873|gb|U00096.2|	CAPPABLE_SEQ	TSS	182017	182017	3.103	+	.	gi|48994873|gb|U00096.2|_182017_3.103_+_5.6221680580288
gi|48994873|gb|U00096.2|	CAPPABLE_SEQ	TSS	182240	182240	7.431	+	.	gi|48994873|gb|U00096.2|_182240_7.431_+_5.8820607304676
gi|48994873|gb|U00096.2|	CAPPABLE_SEQ	TSS	182447	182447	10.453	+	.	gi|48994873|gb|U00096.2|_182447_10.453_+_5.05242141485448
gi|48994873|gb|U00096.2|	CAPPABLE_SEQ	TSS	182508	182508	2.205	+	.	gi|48994873|gb|U00096.2|_182508_2.205_+_4.12928301694497
gi|48994873|gb|U00096.2|	CAPPABLE_SEQ	TSS	182635	182635	2.532	+	.	gi|48994873|gb|U00096.2|_182635_2.532_+_5.32878176592842
gi|48994873|gb|U00096.2|	CAPPABLE_SEQ	TSS	182708	182708	2.450	+	.	gi|48994873|gb|U00096.2|_182708_2.450_+_5.28128611039002
gi|48994873|gb|U00096.2|	CAPPABLE_SEQ	TSS	183324	183324	8.575	+	.	gi|48994873|gb|U00096.2|_183324_8.575_+_5.08864103244762
gi|48994873|gb|U00096.2|	CAPPABLE_SEQ	TSS	183433	183433	2.858	+	.	gi|48994873|gb|U00096.2|_183433_2.858_+_5.5035102775959
gi|48994873|gb|U00096.2|	CAPPABLE_SEQ	TSS	183869	183869	2.858	+	.	gi|48994873|gb|U00096.2|_183869_2.858_+_5.5035102775959
gi|48994873|gb|U00096.2|	CAPPABLE_SEQ	TSS	184024	184024	2.450	+	.	gi|48994873|gb|U00096.2|_184024_2.450_+_4.28128611039002
gi|48994873|gb|U00096.2|	CAPPABLE_SEQ	TSS	184257	184257	3.593	+	.	gi|48994873|gb|U00096.2|_184257_3.593_+_4.83369329650225
gi|48994873|gb|U00096.2|	CAPPABLE_SEQ	TSS	185129	185129	1.797	+	.	gi|48994873|gb|U00096.2|_185129_1.797_+_3.83409477001003
gi|48994873|gb|U00096.2|	CAPPABLE_SEQ	TSS	185963	185963	7.921	+	.	gi|48994873|gb|U00096.2|_185963_7.921_+_4.97418693843288
gi|48994873|gb|U00096.2|	CAPPABLE_SEQ	TSS	188330	188330	27.684	+	.	gi|48994873|gb|U00096.2|_188330_27.684_+_4.53276311520603
gi|48994873|gb|U00096.2|	CAPPABLE_SEQ	TSS	189548	189548	2.368	+	.	gi|48994873|gb|U00096.2|_189548_2.368_+_5.23217344212903
gi|48994873|gb|U00096.2|	CAPPABLE_SEQ	TSS	189641	189641	135.642	+	.	gi|48994873|gb|U00096.2|_189641_135.642_+_3.84441488116296
gi|48994873|gb|U00096.2|	CAPPABLE_SEQ	TSS	189712	189712	689.805	+	.	gi|48994873|gb|U00096.2|_189712_689.805_+_5.2496581830876
gi|48994873|gb|U00096.2|	CAPPABLE_SEQ	TSS	189729	189729	4.655	+	.	gi|48994873|gb|U00096.2|_189729_4.655_+_4.62232302822508
gi|48994873|gb|U00096.2|	CAPPABLE_SEQ	TSS	189740	189740	1.960	+	.	gi|48994873|gb|U00096.2|_189740_1.960_+_3.95935801550265
gi|48994873|gb|U00096.2|	CAPPABLE_SEQ	TSS	189755	189755	3.675	+	.	gi|48994873|gb|U00096.2|_189755_3.675_+_5.86624861111117
gi|48994873|gb|U00096.2|	CAPPABLE_SEQ	TSS	189783	189783	2.123	+	.	gi|48994873|gb|U00096.2|_189783_2.123_+_4.07460873240546
gi|48994873|gb|U00096.2|	CAPPABLE_SEQ	TSS	189810	189810	2.042	+	.	gi|48994873|gb|U00096.2|_189810_2.042_+_5.01848722737788
gi|48994873|gb|U00096.2|	CAPPABLE_SEQ	TSS	189819	189819	1.633	+	.	gi|48994873|gb|U00096.2|_189819_1.633_+_3.69602915206178
gi|48994873|gb|U00096.2|	CAPPABLE_SEQ	TSS	189842	189842	45.241	+	.	gi|48994873|gb|U00096.2|_189842_45.241_+_7.48806327483563
gi|48994873|gb|U00096.2|	CAPPABLE_SEQ	TSS	189866	189866	55.122	+	.	gi|48994873|gb|U00096.2|_189866_55.122_+_5.96734240514685
gi|48994873|gb|U00096.2|	CAPPABLE_SEQ	TSS	189934	189934	2.123	+	.	gi|48994873|gb|U00096.2|_189934_2.123_+_5.07460873240546
gi|48994873|gb|U00096.2|	CAPPABLE_SEQ	TSS	189956	189956	2.205	+	.	gi|48994873|gb|U00096.2|_189956_2.205_+_5.12928301694497
gi|48994873|gb|U00096.2|	CAPPABLE_SEQ	TSS	189983	189983	25.152	+	.	gi|48994873|gb|U00096.2|_189983_25.152_+_5.83375065670109
gi|48994873|gb|U00096.2|	CAPPABLE_SEQ	TSS	190007	190007	10.453	+	.	gi|48994873|gb|U00096.2|_190007_10.453_+_3.67567240030001
gi|48994873|gb|U00096.2|	CAPPABLE_SEQ	TSS	190021	190021	2.287	+	.	gi|48994873|gb|U00096.2|_190021_2.287_+_4.18196072691176
gi|48994873|gb|U00096.2|	CAPPABLE_SEQ	TSS	190032	190032	5.553	+	.	gi|48994873|gb|U00096.2|_190032_5.553_+_3.00234013845452
gi|48994873|gb|U00096.2|	CAPPABLE_SEQ	TSS	190049	190049	2.532	+	.	gi|48994873|gb|U00096.2|_190049_2.532_+_3.32878176592843
gi|48994873|gb|U00096.2|	CAPPABLE_SEQ	TSS	190081	190081	1.552	+	.	gi|48994873|gb|U00096.2|_190081_1.552_+_4.62263291868721
gi|48994873|gb|U00096.2|	CAPPABLE_SEQ	TSS	190113	190113	2.287	+	.	gi|48994873|gb|U00096.2|_190113_2.287_+_2.37460580485415
gi|48994873|gb|U00096.2|	CAPPABLE_SEQ	TSS	190184	190184	3.511	+	.	gi|48994873|gb|U00096.2|_190184_3.511_+_5.80038635738084
gi|48994873|gb|U00096.2|	CAPPABLE_SEQ	TSS	190203	190203	1.797	+	.	gi|48994873|gb|U00096.2|_190203_1.797_+_2.24913226928887
gi|48994873|gb|U00096.2|	CAPPABLE_SEQ	TSS	190223	190223	2.123	+	.	gi|48994873|gb|U00096.2|_190223_2.123_+_2.26725381034786
gi|48994873|gb|U00096.2|	CAPPABLE_SEQ	TSS	190441	190441	11.106	+	.	gi|48994873|gb|U00096.2|_190441_11.106_+_3.46320371258495
gi|48994873|gb|U00096.2|	CAPPABLE_SEQ	TSS	190832	190832	2.287	+	.	gi|48994873|gb|U00096.2|_190832_2.287_+_4.18196072691176
gi|48994873|gb|U00096.2|	CAPPABLE_SEQ	TSS	190926	190926	1.797	+	.	gi|48994873|gb|U00096.2|_190926_1.797_+_2.83409477001003
gi|48994873|gb|U00096.2|	CAPPABLE_SEQ	TSS	191250	191250	2.695	+	.	gi|48994873|gb|U00096.2|_191250_2.695_+_3.41878963413995
gi|48994873|gb|U00096.2|	CAPPABLE_SEQ	TSS	191402	191402	3.756	+	.	gi|48994873|gb|U00096.2|_191402_3.756_+_3.89770142415386
gi|48994873|gb|U00096.2|	CAPPABLE_SEQ	TSS	191507	191507	2.532	+	.	gi|48994873|gb|U00096.2|_191507_2.532_+_3.32878176592843
gi|48994873|gb|U00096.2|	CAPPABLE_SEQ	TSS	191812	191812	22.947	+	.	gi|48994873|gb|U00096.2|_191812_22.947_+_4.11751147176674
gi|48994873|gb|U00096.2|	CAPPABLE_SEQ	TSS	191824	191824	3.593	+	.	gi|48994873|gb|U00096.2|_191824_3.593_+_2.83369329650225
gi|48994873|gb|U00096.2|	CAPPABLE_SEQ	TSS	192617	192617	93.912	+	.	gi|48994873|gb|U00096.2|_192617_93.912_+_3.54281580547335
gi|48994873|gb|U00096.2|	CAPPABLE_SEQ	TSS	192797	192797	39.688	+	.	gi|48994873|gb|U00096.2|_192797_39.688_+_4.34567790432979
gi|48994873|gb|U00096.2|	CAPPABLE_SEQ	TSS	192814	192814	868.810	+	.	gi|48994873|gb|U00096.2|_192814_868.810_+_4.70800501970668
gi|48994873|gb|U00096.2|	CAPPABLE_SEQ	TSS	192855	192855	3.022	+	.	gi|48994873|gb|U00096.2|_192855_3.022_+_2.4140830202226
gi|48994873|gb|U00096.2|	CAPPABLE_SEQ	TSS	192870	192870	7.513	+	.	gi|48994873|gb|U00096.2|_192870_7.513_+_4.89789346342747
gi|48994873|gb|U00096.2|	CAPPABLE_SEQ	TSS	193073	193073	7.023	+	.	gi|48994873|gb|U00096.2|_193073_7.023_+_3.63066679489094
gi|48994873|gb|U00096.2|	CAPPABLE_SEQ	TSS	193223	193223	2.042	+	.	gi|48994873|gb|U00096.2|_193223_2.042_+_0.264448119852737
gi|48994873|gb|U00096.2|	CAPPABLE_SEQ	TSS	194202	194202	10.943	+	.	gi|48994873|gb|U00096.2|_194202_10.943_+_3.11965811593904
gi|48994873|gb|U00096.2|	CAPPABLE_SEQ	TSS	194432	194432	2.940	+	.	gi|48994873|gb|U00096.2|_194432_2.940_+_5.54432051622381
gi|48994873|gb|U00096.2|	CAPPABLE_SEQ	TSS	194466	194466	4.491	+	.	gi|48994873|gb|U00096.2|_194466_4.491_+_6.15554108327966
gi|48994873|gb|U00096.2|	CAPPABLE_SEQ	TSS	194647	194647	3.022	+	.	gi|48994873|gb|U00096.2|_194647_3.022_+_4.58400802166491
gi|48994873|gb|U00096.2|	CAPPABLE_SEQ	TSS	194784	194784	17.394	+	.	gi|48994873|gb|U00096.2|_194784_17.394_+_4.93909719384032
gi|48994873|gb|U00096.2|	CAPPABLE_SEQ	TSS	194892	194892	1.797	+	.	gi|48994873|gb|U00096.2|_194892_1.797_+_4.83409477001002
gi|48994873|gb|U00096.2|	CAPPABLE_SEQ	TSS	195120	195120	1.552	+	.	gi|48994873|gb|U00096.2|_195120_1.552_+_3.62263291868721
gi|48994873|gb|U00096.2|	CAPPABLE_SEQ	TSS	195239	195239	12.658	+	.	gi|48994873|gb|U00096.2|_195239_12.658_+_6.06551942818154
gi|48994873|gb|U00096.2|	CAPPABLE_SEQ	TSS	195364	195364	2.287	+	.	gi|48994873|gb|U00096.2|_195364_2.287_+_5.18196072691176
gi|48994873|gb|U00096.2|	CAPPABLE_SEQ	TSS	195555	195555	49.978	+	.	gi|48994873|gb|U00096.2|_195555_49.978_+_4.38500387472686
gi|48994873|gb|U00096.2|	CAPPABLE_SEQ	TSS	195578	195578	2.123	+	.	gi|48994873|gb|U00096.2|_195578_2.123_+_5.07460873240546
gi|48994873|gb|U00096.2|	CAPPABLE_SEQ	TSS	196159	196159	26.704	+	.	gi|48994873|gb|U00096.2|_196159_26.704_+_4.14348029419777
gi|48994873|gb|U00096.2|	CAPPABLE_SEQ	TSS	196466	196466	2.368	+	.	gi|48994873|gb|U00096.2|_196466_2.368_+_4.23217344212903
gi|48994873|gb|U00096.2|	CAPPABLE_SEQ	TSS	197026	197026	6.451	+	.	gi|48994873|gb|U00096.2|_197026_6.451_+_3.67802717801056
gi|48994873|gb|U00096.2|	CAPPABLE_SEQ	TSS	197185	197185	1.552	+	.	gi|48994873|gb|U00096.2|_197185_1.552_+_4.62263291868721
gi|48994873|gb|U00096.2|	CAPPABLE_SEQ	TSS	197299	197299	2.042	+	.	gi|48994873|gb|U00096.2|_197299_2.042_+_2.21113230532028
gi|48994873|gb|U00096.2|	CAPPABLE_SEQ	TSS	198185	198185	18.537	+	.	gi|48994873|gb|U00096.2|_198185_18.537_+_5.61587773460309
gi|48994873|gb|U00096.2|	CAPPABLE_SEQ	TSS	198450	198450	2.858	+	.	gi|48994873|gb|U00096.2|_198450_2.858_+_5.5035102775959
gi|48994873|gb|U00096.2|	CAPPABLE_SEQ	TSS	198480	198480	2.695	+	.	gi|48994873|gb|U00096.2|_198480_2.695_+_5.41878963413995
gi|48994873|gb|U00096.2|	CAPPABLE_SEQ	TSS	199299	199299	12.821	+	.	gi|48994873|gb|U00096.2|_199299_12.821_+_4.66894124833196
gi|48994873|gb|U00096.2|	CAPPABLE_SEQ	TSS	199411	199411	41.076	+	.	gi|48994873|gb|U00096.2|_199411_41.076_+_6.76376565350992
gi|48994873|gb|U00096.2|	CAPPABLE_SEQ	TSS	199464	199464	13.638	+	.	gi|48994873|gb|U00096.2|_199464_13.638_+_4.75806454603909
gi|48994873|gb|U00096.2|	CAPPABLE_SEQ	TSS	199719	199719	2.205	+	.	gi|48994873|gb|U00096.2|_199719_2.205_+_4.12928301694497
gi|48994873|gb|U00096.2|	CAPPABLE_SEQ	TSS	199980	199980	66.963	+	.	gi|48994873|gb|U00096.2|_199980_66.963_+_3.73301397514537
gi|48994873|gb|U00096.2|	CAPPABLE_SEQ	TSS	199996	199996	96.035	+	.	gi|48994873|gb|U00096.2|_199996_96.035_+_3.82016581770326
gi|48994873|gb|U00096.2|	CAPPABLE_SEQ	TSS	200199	200199	1.552	+	.	gi|48994873|gb|U00096.2|_200199_1.552_+_4.62263291868721
gi|48994873|gb|U00096.2|	CAPPABLE_SEQ	TSS	200217	200217	7.431	+	.	gi|48994873|gb|U00096.2|_200217_7.431_+_6.8820607304676
gi|48994873|gb|U00096.2|	CAPPABLE_SEQ	TSS	200273	200273	4.573	+	.	gi|48994873|gb|U00096.2|_200273_4.573_+_3.59668277958589
gi|48994873|gb|U00096.2|	CAPPABLE_SEQ	TSS	200320	200320	1.552	+	.	gi|48994873|gb|U00096.2|_200320_1.552_+_0.624064874180343
gi|48994873|gb|U00096.2|	CAPPABLE_SEQ	TSS	200370	200370	2.940	+	.	gi|48994873|gb|U00096.2|_200370_2.940_+_2.3743955147815
gi|48994873|gb|U00096.2|	CAPPABLE_SEQ	TSS	200399	200399	80.846	+	.	gi|48994873|gb|U00096.2|_200399_80.846_+_3.8672185141681
gi|48994873|gb|U00096.2|	CAPPABLE_SEQ	TSS	200435	200435	2.368	+	.	gi|48994873|gb|U00096.2|_200435_2.368_+_2.42481852007143
gi|48994873|gb|U00096.2|	CAPPABLE_SEQ	TSS	200496	200496	5.308	+	.	gi|48994873|gb|U00096.2|_200496_5.308_+_3.39667273187028
gi|48994873|gb|U00096.2|	CAPPABLE_SEQ	TSS	200691	200691	39.688	+	.	gi|48994873|gb|U00096.2|_200691_39.688_+_4.90790878038499
gi|48994873|gb|U00096.2|	CAPPABLE_SEQ	TSS	200736	200736	7.758	+	.	gi|48994873|gb|U00096.2|_200736_7.758_+_3.62226104214413
gi|48994873|gb|U00096.2|	CAPPABLE_SEQ	TSS	200831	200831	1.552	+	.	gi|48994873|gb|U00096.2|_200831_1.552_+_3.03767041796606
gi|48994873|gb|U00096.2|	CAPPABLE_SEQ	TSS	201376	201376	6.451	+	.	gi|48994873|gb|U00096.2|_201376_6.451_+_5.09306467728941
gi|48994873|gb|U00096.2|	CAPPABLE_SEQ	TSS	201484	201484	60.022	+	.	gi|48994873|gb|U00096.2|_201484_60.022_+_4.34230979030088
gi|48994873|gb|U00096.2|	CAPPABLE_SEQ	TSS	201652	201652	2.042	+	.	gi|48994873|gb|U00096.2|_201652_2.042_+_5.01848722737788
gi|48994873|gb|U00096.2|	CAPPABLE_SEQ	TSS	201715	201715	36.830	+	.	gi|48994873|gb|U00096.2|_201715_36.830_+_4.19202965337177
gi|48994873|gb|U00096.2|	CAPPABLE_SEQ	TSS	201790	201790	9.636	+	.	gi|48994873|gb|U00096.2|_201790_9.636_+_3.25837071023169
gi|48994873|gb|U00096.2|	CAPPABLE_SEQ	TSS	202048	202048	2.532	+	.	gi|48994873|gb|U00096.2|_202048_2.532_+_5.32878176592842
gi|48994873|gb|U00096.2|	CAPPABLE_SEQ	TSS	202074	202074	56.674	+	.	gi|48994873|gb|U00096.2|_202074_56.674_+_4.38792023749519
gi|48994873|gb|U00096.2|	CAPPABLE_SEQ	TSS	202092	202092	4.573	+	.	gi|48994873|gb|U00096.2|_202092_4.573_+_6.18164528030705
gi|48994873|gb|U00096.2|	CAPPABLE_SEQ	TSS	202110	202110	11.596	+	.	gi|48994873|gb|U00096.2|_202110_11.596_+_3.94100678384896
gi|48994873|gb|U00096.2|	CAPPABLE_SEQ	TSS	202137	202137	12.249	+	.	gi|48994873|gb|U00096.2|_202137_12.249_+_3.0805304658631
gi|48994873|gb|U00096.2|	CAPPABLE_SEQ	TSS	202338	202338	2.450	+	.	gi|48994873|gb|U00096.2|_202338_2.450_+_3.28128611039002
gi|48994873|gb|U00096.2|	CAPPABLE_SEQ	TSS	202518	202518	11.269	+	.	gi|48994873|gb|U00096.2|_202518_11.269_+_3.89973904318515
gi|48994873|gb|U00096.2|	CAPPABLE_SEQ	TSS	203230	203230	11.514	+	.	gi|48994873|gb|U00096.2|_203230_11.514_+_6.51382157341662
gi|48994873|gb|U00096.2|	CAPPABLE_SEQ	TSS	203238	203238	1.878	+	.	gi|48994873|gb|U00096.2|_203238_1.878_+_4.89770142415386
gi|48994873|gb|U00096.2|	CAPPABLE_SEQ	TSS	206911	206911	2.613	+	.	gi|48994873|gb|U00096.2|_206911_2.613_+_4.3742114858201
gi|48994873|gb|U00096.2|	CAPPABLE_SEQ	TSS	207429	207429	7.840	+	.	gi|48994873|gb|U00096.2|_207429_7.840_+_4.63742992061529
gi|48994873|gb|U00096.2|	CAPPABLE_SEQ	TSS	207634	207634	22.376	+	.	gi|48994873|gb|U00096.2|_207634_22.376_+_5.15045652008891
gi|48994873|gb|U00096.2|	CAPPABLE_SEQ	TSS	208276	208276	83.786	+	.	gi|48994873|gb|U00096.2|_208276_83.786_+_4.2081711344148
gi|48994873|gb|U00096.2|	CAPPABLE_SEQ	TSS	208326	208326	58.307	+	.	gi|48994873|gb|U00096.2|_208326_58.307_+_3.8551753848173
gi|48994873|gb|U00096.2|	CAPPABLE_SEQ	TSS	208412	208412	154.996	+	.	gi|48994873|gb|U00096.2|_208412_154.996_+_6.40740040863193
gi|48994873|gb|U00096.2|	CAPPABLE_SEQ	TSS	208619	208619	1.797	+	.	gi|48994873|gb|U00096.2|_208619_1.797_+_4.83409477001002
gi|48994873|gb|U00096.2|	CAPPABLE_SEQ	TSS	209287	209287	1.960	+	.	gi|48994873|gb|U00096.2|_209287_1.960_+_4.95935801550265
gi|48994873|gb|U00096.2|	CAPPABLE_SEQ	TSS	209388	209388	1.960	+	.	gi|48994873|gb|U00096.2|_209388_1.960_+_3.95935801550265
gi|48994873|gb|U00096.2|	CAPPABLE_SEQ	TSS	209658	209658	56.592	+	.	gi|48994873|gb|U00096.2|_209658_56.592_+_3.21206237385767
gi|48994873|gb|U00096.2|	CAPPABLE_SEQ	TSS	211618	211618	4.246	+	.	gi|48994873|gb|U00096.2|_211618_4.246_+_4.48964623168431
gi|48994873|gb|U00096.2|	CAPPABLE_SEQ	TSS	211858	211858	27.847	+	.	gi|48994873|gb|U00096.2|_211858_27.847_+_3.70116521135223
gi|48994873|gb|U00096.2|	CAPPABLE_SEQ	TSS	211967	211967	2.042	+	.	gi|48994873|gb|U00096.2|_211967_2.042_+_5.01848722737788
gi|48994873|gb|U00096.2|	CAPPABLE_SEQ	TSS	212306	212306	88.767	+	.	gi|48994873|gb|U00096.2|_212306_88.767_+_5.21373414561145
gi|48994873|gb|U00096.2|	CAPPABLE_SEQ	TSS	212328	212328	9.963	+	.	gi|48994873|gb|U00096.2|_212328_9.963_+_7.30508458472395
gi|48994873|gb|U00096.2|	CAPPABLE_SEQ	TSS	214269	214269	9.555	+	.	gi|48994873|gb|U00096.2|_214269_9.555_+_4.2447602343649
gi|48994873|gb|U00096.2|	CAPPABLE_SEQ	TSS	214320	214320	2.287	+	.	gi|48994873|gb|U00096.2|_214320_2.287_+_5.18196072691176
gi|48994873|gb|U00096.2|	CAPPABLE_SEQ	TSS	214621	214621	34.788	+	.	gi|48994873|gb|U00096.2|_214621_34.788_+_4.94036997296204
gi|48994873|gb|U00096.2|	CAPPABLE_SEQ	TSS	214654	214654	1.797	+	.	gi|48994873|gb|U00096.2|_214654_1.797_+_4.83409477001002
gi|48994873|gb|U00096.2|	CAPPABLE_SEQ	TSS	214989	214989	7.350	+	.	gi|48994873|gb|U00096.2|_214989_7.350_+_3.28319570039865
gi|48994873|gb|U00096.2|	CAPPABLE_SEQ	TSS	215123	215123	1.715	+	.	gi|48994873|gb|U00096.2|_215123_1.715_+_3.76671293756026
gi|48994873|gb|U00096.2|	CAPPABLE_SEQ	TSS	215295	215295	1.633	+	.	gi|48994873|gb|U00096.2|_215295_1.633_+_3.69602915206178
gi|48994873|gb|U00096.2|	CAPPABLE_SEQ	TSS	215365	215365	2.613	+	.	gi|48994873|gb|U00096.2|_215365_2.613_+_5.3742114858201
gi|48994873|gb|U00096.2|	CAPPABLE_SEQ	TSS	215605	215605	3.103	+	.	gi|48994873|gb|U00096.2|_215605_3.103_+_5.6221680580288
gi|48994873|gb|U00096.2|	CAPPABLE_SEQ	TSS	216563	216563	1.552	+	.	gi|48994873|gb|U00096.2|_216563_1.552_+_3.62263291868721
gi|48994873|gb|U00096.2|	CAPPABLE_SEQ	TSS	216613	216613	3.185	+	.	gi|48994873|gb|U00096.2|_216613_3.185_+_5.65979773364375
gi|48994873|gb|U00096.2|	CAPPABLE_SEQ	TSS	216712	216712	2.450	+	.	gi|48994873|gb|U00096.2|_216712_2.450_+_4.28128611039002
gi|48994873|gb|U00096.2|	CAPPABLE_SEQ	TSS	217144	217144	1.715	+	.	gi|48994873|gb|U00096.2|_217144_1.715_+_4.76671293756026
gi|48994873|gb|U00096.2|	CAPPABLE_SEQ	TSS	218421	218421	3.675	+	.	gi|48994873|gb|U00096.2|_218421_3.675_+_4.86624861111117
gi|48994873|gb|U00096.2|	CAPPABLE_SEQ	TSS	221097	221097	1.552	+	.	gi|48994873|gb|U00096.2|_221097_1.552_+_4.62263291868721
gi|48994873|gb|U00096.2|	CAPPABLE_SEQ	TSS	222667	222667	2.042	+	.	gi|48994873|gb|U00096.2|_222667_2.042_+_5.01848722737788
gi|48994873|gb|U00096.2|	CAPPABLE_SEQ	TSS	222806	222806	31.440	+	.	gi|48994873|gb|U00096.2|_222806_31.440_+_3.91933365824176
gi|48994873|gb|U00096.2|	CAPPABLE_SEQ	TSS	222878	222878	2.123	+	.	gi|48994873|gb|U00096.2|_222878_2.123_+_2.07460873240546
gi|48994873|gb|U00096.2|	CAPPABLE_SEQ	TSS	222887	222887	1.797	+	.	gi|48994873|gb|U00096.2|_222887_1.797_+_4.83409477001002
gi|48994873|gb|U00096.2|	CAPPABLE_SEQ	TSS	223251	223251	4.083	+	.	gi|48994873|gb|U00096.2|_223251_4.083_+_5.01813392872524
gi|48994873|gb|U00096.2|	CAPPABLE_SEQ	TSS	223485	223485	2292.682	+	.	gi|48994873|gb|U00096.2|_223485_2292.682_+_5.60158607284282
gi|48994873|gb|U00096.2|	CAPPABLE_SEQ	TSS	223504	223504	2.368	+	.	gi|48994873|gb|U00096.2|_223504_2.368_+_5.23217344212903
gi|48994873|gb|U00096.2|	CAPPABLE_SEQ	TSS	223527	223527	17.966	+	.	gi|48994873|gb|U00096.2|_223527_17.966_+_4.4570245855876
gi|48994873|gb|U00096.2|	CAPPABLE_SEQ	TSS	223565	223565	24.907	+	.	gi|48994873|gb|U00096.2|_223565_24.907_+_3.1044177546806
gi|48994873|gb|U00096.2|	CAPPABLE_SEQ	TSS	223582	223582	5.145	+	.	gi|48994873|gb|U00096.2|_223582_5.145_+_5.35167543828141
gi|48994873|gb|U00096.2|	CAPPABLE_SEQ	TSS	223594	223594	786.086	+	.	gi|48994873|gb|U00096.2|_223594_786.086_+_4.22433791539384
gi|48994873|gb|U00096.2|	CAPPABLE_SEQ	TSS	223625	223625	33.237	+	.	gi|48994873|gb|U00096.2|_223625_33.237_+_5.58379100651071
gi|48994873|gb|U00096.2|	CAPPABLE_SEQ	TSS	223664	223664	7.840	+	.	gi|48994873|gb|U00096.2|_223664_7.840_+_1.83138415930169
gi|48994873|gb|U00096.2|	CAPPABLE_SEQ	TSS	223672	223672	2.205	+	.	gi|48994873|gb|U00096.2|_223672_2.205_+_0.272091890460661
gi|48994873|gb|U00096.2|	CAPPABLE_SEQ	TSS	223742	223742	7.105	+	.	gi|48994873|gb|U00096.2|_223742_7.105_+_3.81733901063023
gi|48994873|gb|U00096.2|	CAPPABLE_SEQ	TSS	223760	223760	2.613	+	.	gi|48994873|gb|U00096.2|_223760_2.613_+_1.91477986718281
gi|48994873|gb|U00096.2|	CAPPABLE_SEQ	TSS	224950	224950	1.552	+	.	gi|48994873|gb|U00096.2|_224950_1.552_+_0.923955809245379
gi|48994873|gb|U00096.2|	CAPPABLE_SEQ	TSS	225018	225018	190.601	+	.	gi|48994873|gb|U00096.2|_225018_190.601_+_3.50324988494243
gi|48994873|gb|U00096.2|	CAPPABLE_SEQ	TSS	225601	225601	8.656	+	.	gi|48994873|gb|U00096.2|_225601_8.656_+_5.1022048603269
gi|48994873|gb|U00096.2|	CAPPABLE_SEQ	TSS	226160	226160	17.802	+	.	gi|48994873|gb|U00096.2|_226160_17.802_+_1.23653567214923
gi|48994873|gb|U00096.2|	CAPPABLE_SEQ	TSS	229134	229134	2.695	+	.	gi|48994873|gb|U00096.2|_229134_2.695_+_3.83382713341879
gi|48994873|gb|U00096.2|	CAPPABLE_SEQ	TSS	229173	229173	2.940	+	.	gi|48994873|gb|U00096.2|_229173_2.940_+_5.54432051622381
gi|48994873|gb|U00096.2|	CAPPABLE_SEQ	TSS	229293	229293	1.633	+	.	gi|48994873|gb|U00096.2|_229293_1.633_+_3.69602915206178
gi|48994873|gb|U00096.2|	CAPPABLE_SEQ	TSS	230447	230447	2.450	+	.	gi|48994873|gb|U00096.2|_230447_2.450_+_5.28128611039002
gi|48994873|gb|U00096.2|	CAPPABLE_SEQ	TSS	231039	231039	2.042	+	.	gi|48994873|gb|U00096.2|_231039_2.042_+_4.01848722737788
gi|48994873|gb|U00096.2|	CAPPABLE_SEQ	TSS	231063	231063	8.085	+	.	gi|48994873|gb|U00096.2|_231063_8.085_+_2.75703038416292
gi|48994873|gb|U00096.2|	CAPPABLE_SEQ	TSS	231080	231080	1.633	+	.	gi|48994873|gb|U00096.2|_231080_1.633_+_4.69602915206178
gi|48994873|gb|U00096.2|	CAPPABLE_SEQ	TSS	231094	231094	8.575	+	.	gi|48994873|gb|U00096.2|_231094_8.575_+_5.08864103244762
gi|48994873|gb|U00096.2|	CAPPABLE_SEQ	TSS	231109	231109	5.553	+	.	gi|48994873|gb|U00096.2|_231109_5.553_+_6.46177175709181
gi|48994873|gb|U00096.2|	CAPPABLE_SEQ	TSS	231124	231124	2.287	+	.	gi|48994873|gb|U00096.2|_231124_2.287_+_5.18196072691176
gi|48994873|gb|U00096.2|	CAPPABLE_SEQ	TSS	231137	231137	3.511	+	.	gi|48994873|gb|U00096.2|_231137_3.511_+_5.80038635738084
gi|48994873|gb|U00096.2|	CAPPABLE_SEQ	TSS	231239	231239	1.715	+	.	gi|48994873|gb|U00096.2|_231239_1.715_+_3.76671293756026
gi|48994873|gb|U00096.2|	CAPPABLE_SEQ	TSS	231254	231254	2.123	+	.	gi|48994873|gb|U00096.2|_231254_2.123_+_5.07460873240546
gi|48994873|gb|U00096.2|	CAPPABLE_SEQ	TSS	231285	231285	1.797	+	.	gi|48994873|gb|U00096.2|_231285_1.797_+_4.83409477001002
gi|48994873|gb|U00096.2|	CAPPABLE_SEQ	TSS	231293	231293	1.797	+	.	gi|48994873|gb|U00096.2|_231293_1.797_+_4.83409477001002
gi|48994873|gb|U00096.2|	CAPPABLE_SEQ	TSS	231310	231310	3.838	+	.	gi|48994873|gb|U00096.2|_231310_3.838_+_4.92885907269546
gi|48994873|gb|U00096.2|	CAPPABLE_SEQ	TSS	232160	232160	1.552	+	.	gi|48994873|gb|U00096.2|_232160_1.552_+_4.62263291868721
gi|48994873|gb|U00096.2|	CAPPABLE_SEQ	TSS	232192	232192	4.818	+	.	gi|48994873|gb|U00096.2|_232192_4.818_+_3.93501065985119
gi|48994873|gb|U00096.2|	CAPPABLE_SEQ	TSS	233632	233632	3.185	+	.	gi|48994873|gb|U00096.2|_233632_3.185_+_3.65979773364375
gi|48994873|gb|U00096.2|	CAPPABLE_SEQ	TSS	234218	234218	9.963	+	.	gi|48994873|gb|U00096.2|_234218_9.963_+_4.98315648983659
gi|48994873|gb|U00096.2|	CAPPABLE_SEQ	TSS	234483	234483	1.633	+	.	gi|48994873|gb|U00096.2|_234483_1.633_+_4.69602915206178
gi|48994873|gb|U00096.2|	CAPPABLE_SEQ	TSS	234785	234785	23.192	+	.	gi|48994873|gb|U00096.2|_234785_23.192_+_4.61869656869956
gi|48994873|gb|U00096.2|	CAPPABLE_SEQ	TSS	235937	235937	20.987	+	.	gi|48994873|gb|U00096.2|_235937_20.987_+_7.37992841046196
gi|48994873|gb|U00096.2|	CAPPABLE_SEQ	TSS	235991	235991	24.417	+	.	gi|48994873|gb|U00096.2|_235991_24.417_+_5.42839340878195
gi|48994873|gb|U00096.2|	CAPPABLE_SEQ	TSS	236021	236021	405.129	+	.	gi|48994873|gb|U00096.2|_236021_405.129_+_4.39432726880617
gi|48994873|gb|U00096.2|	CAPPABLE_SEQ	TSS	236046	236046	4.981	+	.	gi|48994873|gb|U00096.2|_236046_4.981_+_6.30493977217267
gi|48994873|gb|U00096.2|	CAPPABLE_SEQ	TSS	236910	236910	10.698	+	.	gi|48994873|gb|U00096.2|_236910_10.698_+_2.23912134252564
gi|48994873|gb|U00096.2|	CAPPABLE_SEQ	TSS	236925	236925	3.920	+	.	gi|48994873|gb|U00096.2|_236925_3.920_+_2.26068090606082
gi|48994873|gb|U00096.2|	CAPPABLE_SEQ	TSS	237280	237280	2.287	+	.	gi|48994873|gb|U00096.2|_237280_2.287_+_5.18196072691176
gi|48994873|gb|U00096.2|	CAPPABLE_SEQ	TSS	238905	238905	2.532	+	.	gi|48994873|gb|U00096.2|_238905_2.532_+_5.32878176592842
gi|48994873|gb|U00096.2|	CAPPABLE_SEQ	TSS	239273	239273	1.552	+	.	gi|48994873|gb|U00096.2|_239273_1.552_+_3.03767041796606
gi|48994873|gb|U00096.2|	CAPPABLE_SEQ	TSS	239392	239392	3.103	+	.	gi|48994873|gb|U00096.2|_239392_3.103_+_5.6221680580288
gi|48994873|gb|U00096.2|	CAPPABLE_SEQ	TSS	239883	239883	1.633	+	.	gi|48994873|gb|U00096.2|_239883_1.633_+_4.69602915206178
gi|48994873|gb|U00096.2|	CAPPABLE_SEQ	TSS	240301	240301	4.246	+	.	gi|48994873|gb|U00096.2|_240301_4.246_+_5.07460873240546
gi|48994873|gb|U00096.2|	CAPPABLE_SEQ	TSS	240319	240319	11.024	+	.	gi|48994873|gb|U00096.2|_240319_11.024_+_4.64372532714677
gi|48994873|gb|U00096.2|	CAPPABLE_SEQ	TSS	240333	240333	12.168	+	.	gi|48994873|gb|U00096.2|_240333_12.168_+_2.50673535733899
gi|48994873|gb|U00096.2|	CAPPABLE_SEQ	TSS	240358	240358	1.552	+	.	gi|48994873|gb|U00096.2|_240358_1.552_+_4.62263291868721
gi|48994873|gb|U00096.2|	CAPPABLE_SEQ	TSS	243512	243512	95.055	+	.	gi|48994873|gb|U00096.2|_243512_95.055_+_3.22927408666156
gi|48994873|gb|U00096.2|	CAPPABLE_SEQ	TSS	243530	243530	6.288	+	.	gi|48994873|gb|U00096.2|_243530_6.288_+_3.83375065670109
gi|48994873|gb|U00096.2|	CAPPABLE_SEQ	TSS	243556	243556	8.820	+	.	gi|48994873|gb|U00096.2|_243556_8.820_+_3.54623010623244
gi|48994873|gb|U00096.2|	CAPPABLE_SEQ	TSS	244083	244083	2.450	+	.	gi|48994873|gb|U00096.2|_244083_2.450_+_2.95935801550265
gi|48994873|gb|U00096.2|	CAPPABLE_SEQ	TSS	245508	245508	3.022	+	.	gi|48994873|gb|U00096.2|_245508_3.022_+_5.58400802166491
gi|48994873|gb|U00096.2|	CAPPABLE_SEQ	TSS	245714	245714	2.042	+	.	gi|48994873|gb|U00096.2|_245714_2.042_+_5.01848722737788
gi|48994873|gb|U00096.2|	CAPPABLE_SEQ	TSS	246687	246687	2.123	+	.	gi|48994873|gb|U00096.2|_246687_2.123_+_4.07460873240546
gi|48994873|gb|U00096.2|	CAPPABLE_SEQ	TSS	247623	247623	16.578	+	.	gi|48994873|gb|U00096.2|_247623_16.578_+_4.04113437952686
gi|48994873|gb|U00096.2|	CAPPABLE_SEQ	TSS	248547	248547	2.123	+	.	gi|48994873|gb|U00096.2|_248547_2.123_+_4.07460873240546
gi|48994873|gb|U00096.2|	CAPPABLE_SEQ	TSS	248848	248848	1.878	+	.	gi|48994873|gb|U00096.2|_248848_1.878_+_4.89770142415386
gi|48994873|gb|U00096.2|	CAPPABLE_SEQ	TSS	250503	250503	3.675	+	.	gi|48994873|gb|U00096.2|_250503_3.675_+_5.86624861111117
gi|48994873|gb|U00096.2|	CAPPABLE_SEQ	TSS	250883	250883	16.904	+	.	gi|48994873|gb|U00096.2|_250883_16.904_+_3.89914490611443
gi|48994873|gb|U00096.2|	CAPPABLE_SEQ	TSS	251661	251661	1.552	+	.	gi|48994873|gb|U00096.2|_251661_1.552_+_4.62263291868721
gi|48994873|gb|U00096.2|	CAPPABLE_SEQ	TSS	251973	251973	8.411	+	.	gi|48994873|gb|U00096.2|_251973_8.411_+_6.06078169663368
gi|48994873|gb|U00096.2|	CAPPABLE_SEQ	TSS	252081	252081	2.532	+	.	gi|48994873|gb|U00096.2|_252081_2.532_+_5.32878176592842
gi|48994873|gb|U00096.2|	CAPPABLE_SEQ	TSS	252421	252421	3.675	+	.	gi|48994873|gb|U00096.2|_252421_3.675_+_5.86624861111117
gi|48994873|gb|U00096.2|	CAPPABLE_SEQ	TSS	252599	252599	2.287	+	.	gi|48994873|gb|U00096.2|_252599_2.287_+_5.18196072691176
gi|48994873|gb|U00096.2|	CAPPABLE_SEQ	TSS	254325	254325	3.185	+	.	gi|48994873|gb|U00096.2|_254325_3.185_+_4.65979773364375
gi|48994873|gb|U00096.2|	CAPPABLE_SEQ	TSS	255110	255110	1.633	+	.	gi|48994873|gb|U00096.2|_255110_1.633_+_4.69602915206178
gi|48994873|gb|U00096.2|	CAPPABLE_SEQ	TSS	255918	255918	338.819	+	.	gi|48994873|gb|U00096.2|_255918_338.819_+_6.22390480769907
gi|48994873|gb|U00096.2|	CAPPABLE_SEQ	TSS	255941	255941	3.185	+	.	gi|48994873|gb|U00096.2|_255941_3.185_+_4.07483523292259
gi|48994873|gb|U00096.2|	CAPPABLE_SEQ	TSS	255971	255971	3.920	+	.	gi|48994873|gb|U00096.2|_255971_3.920_+_4.95935801550265
gi|48994873|gb|U00096.2|	CAPPABLE_SEQ	TSS	255983	255983	1.552	+	.	gi|48994873|gb|U00096.2|_255983_1.552_+_4.62263291868721
gi|48994873|gb|U00096.2|	CAPPABLE_SEQ	TSS	255998	255998	3.756	+	.	gi|48994873|gb|U00096.2|_255998_3.756_+_4.89770142415386
gi|48994873|gb|U00096.2|	CAPPABLE_SEQ	TSS	256502	256502	24.825	+	.	gi|48994873|gb|U00096.2|_256502_24.825_+_3.53543701691759
gi|48994873|gb|U00096.2|	CAPPABLE_SEQ	TSS	257793	257793	9.310	+	.	gi|48994873|gb|U00096.2|_257793_9.310_+_4.39993060688864
gi|48994873|gb|U00096.2|	CAPPABLE_SEQ	TSS	257802	257802	2.205	+	.	gi|48994873|gb|U00096.2|_257802_2.205_+_5.12928301694497
gi|48994873|gb|U00096.2|	CAPPABLE_SEQ	TSS	257810	257810	1164.184	+	.	gi|48994873|gb|U00096.2|_257810_1164.184_+_5.54523453337807
gi|48994873|gb|U00096.2|	CAPPABLE_SEQ	TSS	257898	257898	4.491	+	.	gi|48994873|gb|U00096.2|_257898_4.491_+_6.15554108327966
gi|48994873|gb|U00096.2|	CAPPABLE_SEQ	TSS	257911	257911	7.513	+	.	gi|48994873|gb|U00096.2|_257911_7.513_+_5.31293096270632
gi|48994873|gb|U00096.2|	CAPPABLE_SEQ	TSS	257927	257927	3.348	+	.	gi|48994873|gb|U00096.2|_257927_3.348_+_4.73180388905043
gi|48994873|gb|U00096.2|	CAPPABLE_SEQ	TSS	257945	257945	1.878	+	.	gi|48994873|gb|U00096.2|_257945_1.878_+_3.3127389234327
gi|48994873|gb|U00096.2|	CAPPABLE_SEQ	TSS	257981	257981	1.715	+	.	gi|48994873|gb|U00096.2|_257981_1.715_+_4.76671293756026
gi|48994873|gb|U00096.2|	CAPPABLE_SEQ	TSS	258056	258056	2.450	+	.	gi|48994873|gb|U00096.2|_258056_2.450_+_4.28128611039002
gi|48994873|gb|U00096.2|	CAPPABLE_SEQ	TSS	258133	258133	4.410	+	.	gi|48994873|gb|U00096.2|_258133_4.410_+_3.8073549220576
gi|48994873|gb|U00096.2|	CAPPABLE_SEQ	TSS	258219	258219	1.633	+	.	gi|48994873|gb|U00096.2|_258219_1.633_+_1.23659753342448
gi|48994873|gb|U00096.2|	CAPPABLE_SEQ	TSS	258364	258364	24.336	+	.	gi|48994873|gb|U00096.2|_258364_24.336_+_7.59352451422458
gi|48994873|gb|U00096.2|	CAPPABLE_SEQ	TSS	259461	259461	7.268	+	.	gi|48994873|gb|U00096.2|_259461_7.268_+_5.8500627807342
gi|48994873|gb|U00096.2|	CAPPABLE_SEQ	TSS	259573	259573	7.676	+	.	gi|48994873|gb|U00096.2|_259573_7.676_+_3.34580616198294
gi|48994873|gb|U00096.2|	CAPPABLE_SEQ	TSS	259591	259591	2.858	+	.	gi|48994873|gb|U00096.2|_259591_2.858_+_3.5035102775959
gi|48994873|gb|U00096.2|	CAPPABLE_SEQ	TSS	259602	259602	4.491	+	.	gi|48994873|gb|U00096.2|_259602_4.491_+_4.5705785825585
gi|48994873|gb|U00096.2|	CAPPABLE_SEQ	TSS	260112	260112	2.777	+	.	gi|48994873|gb|U00096.2|_260112_2.777_+_5.46203153831893
gi|48994873|gb|U00096.2|	CAPPABLE_SEQ	TSS	260668	260668	12.168	+	.	gi|48994873|gb|U00096.2|_260668_12.168_+_4.42359951278227
gi|48994873|gb|U00096.2|	CAPPABLE_SEQ	TSS	260780	260780	2.450	+	.	gi|48994873|gb|U00096.2|_260780_2.450_+_2.69632360966886
gi|48994873|gb|U00096.2|	CAPPABLE_SEQ	TSS	261357	261357	3.185	+	.	gi|48994873|gb|U00096.2|_261357_3.185_+_3.65979773364375
gi|48994873|gb|U00096.2|	CAPPABLE_SEQ	TSS	261398	261398	3.838	+	.	gi|48994873|gb|U00096.2|_261398_3.838_+_3.34389657197431
gi|48994873|gb|U00096.2|	CAPPABLE_SEQ	TSS	261414	261414	14.291	+	.	gi|48994873|gb|U00096.2|_261414_14.291_+_3.7394241695277
gi|48994873|gb|U00096.2|	CAPPABLE_SEQ	TSS	262063	262063	14.373	+	.	gi|48994873|gb|U00096.2|_262063_14.373_+_3.9284305494917
gi|48994873|gb|U00096.2|	CAPPABLE_SEQ	TSS	262083	262083	7.186	+	.	gi|48994873|gb|U00096.2|_262083_7.186_+_6.83369329650225
gi|48994873|gb|U00096.2|	CAPPABLE_SEQ	TSS	262179	262179	2.777	+	.	gi|48994873|gb|U00096.2|_262179_2.777_+_5.46203153831893
gi|48994873|gb|U00096.2|	CAPPABLE_SEQ	TSS	262362	262362	2.042	+	.	gi|48994873|gb|U00096.2|_262362_2.042_+_3.43352472665673
gi|48994873|gb|U00096.2|	CAPPABLE_SEQ	TSS	264032	264032	2.613	+	.	gi|48994873|gb|U00096.2|_264032_2.613_+_4.3742114858201
gi|48994873|gb|U00096.2|	CAPPABLE_SEQ	TSS	264702	264702	10.371	+	.	gi|48994873|gb|U00096.2|_264702_10.371_+_4.36298746548364
gi|48994873|gb|U00096.2|	CAPPABLE_SEQ	TSS	264769	264769	2.695	+	.	gi|48994873|gb|U00096.2|_264769_2.695_+_3.41878963413995
gi|48994873|gb|U00096.2|	CAPPABLE_SEQ	TSS	266934	266934	2.205	+	.	gi|48994873|gb|U00096.2|_266934_2.205_+_3.54432051622381
gi|48994873|gb|U00096.2|	CAPPABLE_SEQ	TSS	267717	267717	8.820	+	.	gi|48994873|gb|U00096.2|_267717_8.820_+_7.12928301694497
gi|48994873|gb|U00096.2|	CAPPABLE_SEQ	TSS	268110	268110	4.083	+	.	gi|48994873|gb|U00096.2|_268110_4.083_+_6.01813392872524
gi|48994873|gb|U00096.2|	CAPPABLE_SEQ	TSS	268186	268186	4.900	+	.	gi|48994873|gb|U00096.2|_268186_4.900_+_6.28128611039002
gi|48994873|gb|U00096.2|	CAPPABLE_SEQ	TSS	268258	268258	1.633	+	.	gi|48994873|gb|U00096.2|_268258_1.633_+_4.69602915206178
gi|48994873|gb|U00096.2|	CAPPABLE_SEQ	TSS	268350	268350	28.174	+	.	gi|48994873|gb|U00096.2|_268350_28.174_+_5.34536524210809
gi|48994873|gb|U00096.2|	CAPPABLE_SEQ	TSS	269482	269482	2.695	+	.	gi|48994873|gb|U00096.2|_269482_2.695_+_5.41878963413995
gi|48994873|gb|U00096.2|	CAPPABLE_SEQ	TSS	269507	269507	1.960	+	.	gi|48994873|gb|U00096.2|_269507_1.960_+_3.3743955147815
gi|48994873|gb|U00096.2|	CAPPABLE_SEQ	TSS	269812	269812	32.828	+	.	gi|48994873|gb|U00096.2|_269812_32.828_+_4.07190190039657
gi|48994873|gb|U00096.2|	CAPPABLE_SEQ	TSS	269866	269866	5.553	+	.	gi|48994873|gb|U00096.2|_269866_5.553_+_4.87680925637066
gi|48994873|gb|U00096.2|	CAPPABLE_SEQ	TSS	269911	269911	2.042	+	.	gi|48994873|gb|U00096.2|_269911_2.042_+_5.01848722737788
gi|48994873|gb|U00096.2|	CAPPABLE_SEQ	TSS	269956	269956	1.797	+	.	gi|48994873|gb|U00096.2|_269956_1.797_+_4.83409477001002
gi|48994873|gb|U00096.2|	CAPPABLE_SEQ	TSS	270596	270596	2.532	+	.	gi|48994873|gb|U00096.2|_270596_2.532_+_3.00685367104106
gi|48994873|gb|U00096.2|	CAPPABLE_SEQ	TSS	270610	270610	7.513	+	.	gi|48994873|gb|U00096.2|_270610_7.513_+_4.57596536854011
gi|48994873|gb|U00096.2|	CAPPABLE_SEQ	TSS	270745	270745	12.249	+	.	gi|48994873|gb|U00096.2|_270745_12.249_+_5.60309642944639
gi|48994873|gb|U00096.2|	CAPPABLE_SEQ	TSS	270874	270874	3.756	+	.	gi|48994873|gb|U00096.2|_270874_3.756_+_5.89770142415386
gi|48994873|gb|U00096.2|	CAPPABLE_SEQ	TSS	270892	270892	6.206	+	.	gi|48994873|gb|U00096.2|_270892_6.206_+_5.6221680580288
gi|48994873|gb|U00096.2|	CAPPABLE_SEQ	TSS	270973	270973	2.287	+	.	gi|48994873|gb|U00096.2|_270973_2.287_+_5.18196072691176
gi|48994873|gb|U00096.2|	CAPPABLE_SEQ	TSS	271423	271423	2.777	+	.	gi|48994873|gb|U00096.2|_271423_2.777_+_4.46203153831893
gi|48994873|gb|U00096.2|	CAPPABLE_SEQ	TSS	272106	272106	2.205	+	.	gi|48994873|gb|U00096.2|_272106_2.205_+_3.54432051622381
gi|48994873|gb|U00096.2|	CAPPABLE_SEQ	TSS	274510	274510	18.701	+	.	gi|48994873|gb|U00096.2|_274510_18.701_+_3.75515753613049
gi|48994873|gb|U00096.2|	CAPPABLE_SEQ	TSS	275454	275454	2.940	+	.	gi|48994873|gb|U00096.2|_275454_2.940_+_3.95935801550265
gi|48994873|gb|U00096.2|	CAPPABLE_SEQ	TSS	275898	275898	3.185	+	.	gi|48994873|gb|U00096.2|_275898_3.185_+_4.07483523292259
gi|48994873|gb|U00096.2|	CAPPABLE_SEQ	TSS	279224	279224	4.246	+	.	gi|48994873|gb|U00096.2|_279224_4.246_+_4.48964623168431
gi|48994873|gb|U00096.2|	CAPPABLE_SEQ	TSS	279242	279242	4.818	+	.	gi|48994873|gb|U00096.2|_279242_4.818_+_6.25693875473855
gi|48994873|gb|U00096.2|	CAPPABLE_SEQ	TSS	279353	279353	11.351	+	.	gi|48994873|gb|U00096.2|_279353_11.351_+_5.90828935694058
gi|48994873|gb|U00096.2|	CAPPABLE_SEQ	TSS	289665	289665	19.027	+	.	gi|48994873|gb|U00096.2|_289665_19.027_+_4.15236540709774
gi|48994873|gb|U00096.2|	CAPPABLE_SEQ	TSS	289782	289782	5.553	+	.	gi|48994873|gb|U00096.2|_289782_5.553_+_4.87680925637066
gi|48994873|gb|U00096.2|	CAPPABLE_SEQ	TSS	290751	290751	13.801	+	.	gi|48994873|gb|U00096.2|_290751_13.801_+_4.60528026094196
gi|48994873|gb|U00096.2|	CAPPABLE_SEQ	TSS	291112	291112	6.615	+	.	gi|48994873|gb|U00096.2|_291112_6.615_+_4.39231742277876
gi|48994873|gb|U00096.2|	CAPPABLE_SEQ	TSS	291221	291221	61.819	+	.	gi|48994873|gb|U00096.2|_291221_61.819_+_5.41591680944612
gi|48994873|gb|U00096.2|	CAPPABLE_SEQ	TSS	291241	291241	4.328	+	.	gi|48994873|gb|U00096.2|_291241_4.328_+_6.1022048603269
gi|48994873|gb|U00096.2|	CAPPABLE_SEQ	TSS	291255	291255	1.715	+	.	gi|48994873|gb|U00096.2|_291255_1.715_+_4.76671293756026
gi|48994873|gb|U00096.2|	CAPPABLE_SEQ	TSS	291278	291278	1.552	+	.	gi|48994873|gb|U00096.2|_291278_1.552_+_4.62263291868721
gi|48994873|gb|U00096.2|	CAPPABLE_SEQ	TSS	291315	291315	1.633	+	.	gi|48994873|gb|U00096.2|_291315_1.633_+_4.69602915206178
gi|48994873|gb|U00096.2|	CAPPABLE_SEQ	TSS	291349	291349	1.960	+	.	gi|48994873|gb|U00096.2|_291349_1.960_+_4.95935801550265
gi|48994873|gb|U00096.2|	CAPPABLE_SEQ	TSS	291374	291374	1.797	+	.	gi|48994873|gb|U00096.2|_291374_1.797_+_3.83409477001003
gi|48994873|gb|U00096.2|	CAPPABLE_SEQ	TSS	291425	291425	2.532	+	.	gi|48994873|gb|U00096.2|_291425_2.532_+_5.32878176592842
gi|48994873|gb|U00096.2|	CAPPABLE_SEQ	TSS	291679	291679	3.103	+	.	gi|48994873|gb|U00096.2|_291679_3.103_+_4.6221680580288
gi|48994873|gb|U00096.2|	CAPPABLE_SEQ	TSS	291713	291713	3.267	+	.	gi|48994873|gb|U00096.2|_291713_3.267_+_4.69647081593815
gi|48994873|gb|U00096.2|	CAPPABLE_SEQ	TSS	292050	292050	3.511	+	.	gi|48994873|gb|U00096.2|_292050_3.511_+_5.80038635738084
gi|48994873|gb|U00096.2|	CAPPABLE_SEQ	TSS	292275	292275	27.194	+	.	gi|48994873|gb|U00096.2|_292275_27.194_+_4.75515278635981
gi|48994873|gb|U00096.2|	CAPPABLE_SEQ	TSS	292365	292365	46.221	+	.	gi|48994873|gb|U00096.2|_292365_46.221_+_5.52041288466353
gi|48994873|gb|U00096.2|	CAPPABLE_SEQ	TSS	292708	292708	1.715	+	.	gi|48994873|gb|U00096.2|_292708_1.715_+_4.76671293756026
gi|48994873|gb|U00096.2|	CAPPABLE_SEQ	TSS	292844	292844	4.655	+	.	gi|48994873|gb|U00096.2|_292844_4.655_+_6.20728552894624
gi|48994873|gb|U00096.2|	CAPPABLE_SEQ	TSS	293151	293151	2.695	+	.	gi|48994873|gb|U00096.2|_293151_2.695_+_5.41878963413995
gi|48994873|gb|U00096.2|	CAPPABLE_SEQ	TSS	293211	293211	5.880	+	.	gi|48994873|gb|U00096.2|_293211_5.880_+_4.22239242133645
gi|48994873|gb|U00096.2|	CAPPABLE_SEQ	TSS	293875	293875	2.695	+	.	gi|48994873|gb|U00096.2|_293875_2.695_+_2.83382713341879
gi|48994873|gb|U00096.2|	CAPPABLE_SEQ	TSS	294426	294426	1.960	+	.	gi|48994873|gb|U00096.2|_294426_1.960_+_4.95935801550265
gi|48994873|gb|U00096.2|	CAPPABLE_SEQ	TSS	294627	294627	10.616	+	.	gi|48994873|gb|U00096.2|_294627_10.616_+_5.07474463698291
gi|48994873|gb|U00096.2|	CAPPABLE_SEQ	TSS	294713	294713	1.878	+	.	gi|48994873|gb|U00096.2|_294713_1.878_+_2.5757733292665
gi|48994873|gb|U00096.2|	CAPPABLE_SEQ	TSS	294840	294840	2.777	+	.	gi|48994873|gb|U00096.2|_294840_2.777_+_5.46203153831893
gi|48994873|gb|U00096.2|	CAPPABLE_SEQ	TSS	294852	294852	24.744	+	.	gi|48994873|gb|U00096.2|_294852_24.744_+_5.15807957595205
gi|48994873|gb|U00096.2|	CAPPABLE_SEQ	TSS	294965	294965	3.756	+	.	gi|48994873|gb|U00096.2|_294965_3.756_+_4.89770142415386
gi|48994873|gb|U00096.2|	CAPPABLE_SEQ	TSS	295073	295073	2.613	+	.	gi|48994873|gb|U00096.2|_295073_2.613_+_3.78924898509895
gi|48994873|gb|U00096.2|	CAPPABLE_SEQ	TSS	295085	295085	1.797	+	.	gi|48994873|gb|U00096.2|_295085_1.797_+_3.83409477001003
gi|48994873|gb|U00096.2|	CAPPABLE_SEQ	TSS	295463	295463	5.880	+	.	gi|48994873|gb|U00096.2|_295463_5.880_+_5.54432051622381
gi|48994873|gb|U00096.2|	CAPPABLE_SEQ	TSS	295820	295820	6.696	+	.	gi|48994873|gb|U00096.2|_295820_6.696_+_2.73323584454356
gi|48994873|gb|U00096.2|	CAPPABLE_SEQ	TSS	295843	295843	11.923	+	.	gi|48994873|gb|U00096.2|_295843_11.923_+_7.56417974055535
gi|48994873|gb|U00096.2|	CAPPABLE_SEQ	TSS	298429	298429	13.638	+	.	gi|48994873|gb|U00096.2|_298429_13.638_+_6.17310204531793
gi|48994873|gb|U00096.2|	CAPPABLE_SEQ	TSS	301908	301908	1.633	+	.	gi|48994873|gb|U00096.2|_301908_1.633_+_4.69602915206178
gi|48994873|gb|U00096.2|	CAPPABLE_SEQ	TSS	302075	302075	6.941	+	.	gi|48994873|gb|U00096.2|_302075_6.941_+_4.19868538939877
gi|48994873|gb|U00096.2|	CAPPABLE_SEQ	TSS	302139	302139	1.552	+	.	gi|48994873|gb|U00096.2|_302139_1.552_+_4.62263291868721
gi|48994873|gb|U00096.2|	CAPPABLE_SEQ	TSS	302183	302183	159.406	+	.	gi|48994873|gb|U00096.2|_302183_159.406_+_3.42952433136858
gi|48994873|gb|U00096.2|	CAPPABLE_SEQ	TSS	302231	302231	3.267	+	.	gi|48994873|gb|U00096.2|_302231_3.267_+_5.69647081593815
gi|48994873|gb|U00096.2|	CAPPABLE_SEQ	TSS	302436	302436	1.878	+	.	gi|48994873|gb|U00096.2|_302436_1.878_+_4.89770142415386
gi|48994873|gb|U00096.2|	CAPPABLE_SEQ	TSS	302760	302760	5.063	+	.	gi|48994873|gb|U00096.2|_302760_5.063_+_5.32849684540989
gi|48994873|gb|U00096.2|	CAPPABLE_SEQ	TSS	302908	302908	2.940	+	.	gi|48994873|gb|U00096.2|_302908_2.940_+_3.22239242133645
gi|48994873|gb|U00096.2|	CAPPABLE_SEQ	TSS	302922	302922	7.350	+	.	gi|48994873|gb|U00096.2|_302922_7.350_+_4.28128611039002
gi|48994873|gb|U00096.2|	CAPPABLE_SEQ	TSS	302951	302951	1.552	+	.	gi|48994873|gb|U00096.2|_302951_1.552_+_4.62263291868721
gi|48994873|gb|U00096.2|	CAPPABLE_SEQ	TSS	303084	303084	2.450	+	.	gi|48994873|gb|U00096.2|_303084_2.450_+_5.28128611039002
gi|48994873|gb|U00096.2|	CAPPABLE_SEQ	TSS	304482	304482	2.205	+	.	gi|48994873|gb|U00096.2|_304482_2.205_+_5.12928301694497
gi|48994873|gb|U00096.2|	CAPPABLE_SEQ	TSS	305037	305037	2.940	+	.	gi|48994873|gb|U00096.2|_305037_2.940_+_5.54432051622381
gi|48994873|gb|U00096.2|	CAPPABLE_SEQ	TSS	305260	305260	11.106	+	.	gi|48994873|gb|U00096.2|_305260_11.106_+_5.46177175709181
gi|48994873|gb|U00096.2|	CAPPABLE_SEQ	TSS	305555	305555	27.684	+	.	gi|48994873|gb|U00096.2|_305555_27.684_+_3.92229373941992
gi|48994873|gb|U00096.2|	CAPPABLE_SEQ	TSS	306913	306913	2.695	+	.	gi|48994873|gb|U00096.2|_306913_2.695_+_3.83382713341879
gi|48994873|gb|U00096.2|	CAPPABLE_SEQ	TSS	307014	307014	10.208	+	.	gi|48994873|gb|U00096.2|_307014_10.208_+_6.34013269026495
gi|48994873|gb|U00096.2|	CAPPABLE_SEQ	TSS	311221	311221	2.368	+	.	gi|48994873|gb|U00096.2|_311221_2.368_+_5.23217344212903
gi|48994873|gb|U00096.2|	CAPPABLE_SEQ	TSS	311344	311344	1.960	+	.	gi|48994873|gb|U00096.2|_311344_1.960_+_4.95935801550265
gi|48994873|gb|U00096.2|	CAPPABLE_SEQ	TSS	313045	313045	10.861	+	.	gi|48994873|gb|U00096.2|_313045_10.861_+_3.52422627206124
gi|48994873|gb|U00096.2|	CAPPABLE_SEQ	TSS	314502	314502	7.840	+	.	gi|48994873|gb|U00096.2|_314502_7.840_+_4.95935801550265
gi|48994873|gb|U00096.2|	CAPPABLE_SEQ	TSS	314686	314686	1.797	+	.	gi|48994873|gb|U00096.2|_314686_1.797_+_4.83409477001002
gi|48994873|gb|U00096.2|	CAPPABLE_SEQ	TSS	315616	315616	7.431	+	.	gi|48994873|gb|U00096.2|_315616_7.431_+_5.8820607304676
gi|48994873|gb|U00096.2|	CAPPABLE_SEQ	TSS	315857	315857	1.552	+	.	gi|48994873|gb|U00096.2|_315857_1.552_+_4.62263291868721
gi|48994873|gb|U00096.2|	CAPPABLE_SEQ	TSS	316585	316585	4.981	+	.	gi|48994873|gb|U00096.2|_316585_4.981_+_6.30493977217267
gi|48994873|gb|U00096.2|	CAPPABLE_SEQ	TSS	316885	316885	2.450	+	.	gi|48994873|gb|U00096.2|_316885_2.450_+_5.28128611039002
gi|48994873|gb|U00096.2|	CAPPABLE_SEQ	TSS	317427	317427	7.023	+	.	gi|48994873|gb|U00096.2|_317427_7.023_+_4.80059179633325
gi|48994873|gb|U00096.2|	CAPPABLE_SEQ	TSS	318697	318697	1.715	+	.	gi|48994873|gb|U00096.2|_318697_1.715_+_4.76671293756026
gi|48994873|gb|U00096.2|	CAPPABLE_SEQ	TSS	318923	318923	7.023	+	.	gi|48994873|gb|U00096.2|_318923_7.023_+_5.80059179633325
gi|48994873|gb|U00096.2|	CAPPABLE_SEQ	TSS	323166	323166	3.511	+	.	gi|48994873|gb|U00096.2|_323166_3.511_+_4.80038635738084
gi|48994873|gb|U00096.2|	CAPPABLE_SEQ	TSS	323585	323585	3.267	+	.	gi|48994873|gb|U00096.2|_323585_3.267_+_5.69647081593815
gi|48994873|gb|U00096.2|	CAPPABLE_SEQ	TSS	323729	323729	2.042	+	.	gi|48994873|gb|U00096.2|_323729_2.042_+_5.01848722737788
gi|48994873|gb|U00096.2|	CAPPABLE_SEQ	TSS	328645	328645	5.063	+	.	gi|48994873|gb|U00096.2|_328645_5.063_+_3.74353434468874
gi|48994873|gb|U00096.2|	CAPPABLE_SEQ	TSS	328891	328891	3.267	+	.	gi|48994873|gb|U00096.2|_328891_3.267_+_5.69647081593815
gi|48994873|gb|U00096.2|	CAPPABLE_SEQ	TSS	329193	329193	2.613	+	.	gi|48994873|gb|U00096.2|_329193_2.613_+_5.3742114858201
gi|48994873|gb|U00096.2|	CAPPABLE_SEQ	TSS	330322	330322	49.569	+	.	gi|48994873|gb|U00096.2|_330322_49.569_+_3.89281456268489
gi|48994873|gb|U00096.2|	CAPPABLE_SEQ	TSS	330673	330673	2.940	+	.	gi|48994873|gb|U00096.2|_330673_2.940_+_5.54432051622381
gi|48994873|gb|U00096.2|	CAPPABLE_SEQ	TSS	331267	331267	8.901	+	.	gi|48994873|gb|U00096.2|_331267_8.901_+_6.14247178870151
gi|48994873|gb|U00096.2|	CAPPABLE_SEQ	TSS	331353	331353	4.818	+	.	gi|48994873|gb|U00096.2|_331353_4.818_+_6.25693875473855
gi|48994873|gb|U00096.2|	CAPPABLE_SEQ	TSS	331503	331503	3.593	+	.	gi|48994873|gb|U00096.2|_331503_3.593_+_4.24873079578109
gi|48994873|gb|U00096.2|	CAPPABLE_SEQ	TSS	331853	331853	4.001	+	.	gi|48994873|gb|U00096.2|_331853_4.001_+_4.98886498984569
gi|48994873|gb|U00096.2|	CAPPABLE_SEQ	TSS	332281	332281	1.715	+	.	gi|48994873|gb|U00096.2|_332281_1.715_+_4.76671293756026
gi|48994873|gb|U00096.2|	CAPPABLE_SEQ	TSS	333269	333269	4.083	+	.	gi|48994873|gb|U00096.2|_333269_4.083_+_3.21077900666763
gi|48994873|gb|U00096.2|	CAPPABLE_SEQ	TSS	333794	333794	1.797	+	.	gi|48994873|gb|U00096.2|_333794_1.797_+_4.83409477001002
gi|48994873|gb|U00096.2|	CAPPABLE_SEQ	TSS	334293	334293	2.613	+	.	gi|48994873|gb|U00096.2|_334293_2.613_+_5.3742114858201
gi|48994873|gb|U00096.2|	CAPPABLE_SEQ	TSS	336023	336023	2.123	+	.	gi|48994873|gb|U00096.2|_336023_2.123_+_4.07460873240546
gi|48994873|gb|U00096.2|	CAPPABLE_SEQ	TSS	340336	340336	2.858	+	.	gi|48994873|gb|U00096.2|_340336_2.858_+_4.5035102775959
gi|48994873|gb|U00096.2|	CAPPABLE_SEQ	TSS	340356	340356	1.552	+	.	gi|48994873|gb|U00096.2|_340356_1.552_+_4.62263291868721
gi|48994873|gb|U00096.2|	CAPPABLE_SEQ	TSS	340520	340520	3.022	+	.	gi|48994873|gb|U00096.2|_340520_3.022_+_3.99904552094376
gi|48994873|gb|U00096.2|	CAPPABLE_SEQ	TSS	341156	341156	3.185	+	.	gi|48994873|gb|U00096.2|_341156_3.185_+_4.65979773364375
gi|48994873|gb|U00096.2|	CAPPABLE_SEQ	TSS	342042	342042	136.867	+	.	gi|48994873|gb|U00096.2|_342042_136.867_+_6.04143517588018
gi|48994873|gb|U00096.2|	CAPPABLE_SEQ	TSS	342049	342049	1.633	+	.	gi|48994873|gb|U00096.2|_342049_1.633_+_4.69602915206178
gi|48994873|gb|U00096.2|	CAPPABLE_SEQ	TSS	342082	342082	5.063	+	.	gi|48994873|gb|U00096.2|_342082_5.063_+_6.32849684540989
gi|48994873|gb|U00096.2|	CAPPABLE_SEQ	TSS	342108	342108	6.533	+	.	gi|48994873|gb|U00096.2|_342108_6.533_+_5.69625000090123
gi|48994873|gb|U00096.2|	CAPPABLE_SEQ	TSS	342129	342129	5.880	+	.	gi|48994873|gb|U00096.2|_342129_5.880_+_6.54432051622381
gi|48994873|gb|U00096.2|	CAPPABLE_SEQ	TSS	342138	342138	2.450	+	.	gi|48994873|gb|U00096.2|_342138_2.450_+_5.28128611039002
gi|48994873|gb|U00096.2|	CAPPABLE_SEQ	TSS	342149	342149	5.471	+	.	gi|48994873|gb|U00096.2|_342149_5.471_+_5.44030891688266
gi|48994873|gb|U00096.2|	CAPPABLE_SEQ	TSS	343574	343574	2.042	+	.	gi|48994873|gb|U00096.2|_343574_2.042_+_5.01848722737788
gi|48994873|gb|U00096.2|	CAPPABLE_SEQ	TSS	343720	343720	1.715	+	.	gi|48994873|gb|U00096.2|_343720_1.715_+_4.76671293756026
gi|48994873|gb|U00096.2|	CAPPABLE_SEQ	TSS	344217	344217	31.195	+	.	gi|48994873|gb|U00096.2|_344217_31.195_+_5.1460289800605
gi|48994873|gb|U00096.2|	CAPPABLE_SEQ	TSS	344280	344280	3.920	+	.	gi|48994873|gb|U00096.2|_344280_3.920_+_5.95935801550265
gi|48994873|gb|U00096.2|	CAPPABLE_SEQ	TSS	344476	344476	11.596	+	.	gi|48994873|gb|U00096.2|_344476_11.596_+_3.20327705034238
gi|48994873|gb|U00096.2|	CAPPABLE_SEQ	TSS	344512	344512	2.042	+	.	gi|48994873|gb|U00096.2|_344512_2.042_+_5.01848722737788
gi|48994873|gb|U00096.2|	CAPPABLE_SEQ	TSS	345656	345656	771.387	+	.	gi|48994873|gb|U00096.2|_345656_771.387_+_3.46318262354948
gi|48994873|gb|U00096.2|	CAPPABLE_SEQ	TSS	345682	345682	12.739	+	.	gi|48994873|gb|U00096.2|_345682_12.739_+_3.3389018436111
gi|48994873|gb|U00096.2|	CAPPABLE_SEQ	TSS	345706	345706	10.126	+	.	gi|48994873|gb|U00096.2|_345706_10.126_+_3.5227785599894
gi|48994873|gb|U00096.2|	CAPPABLE_SEQ	TSS	345723	345723	2.532	+	.	gi|48994873|gb|U00096.2|_345723_2.532_+_5.32878176592842
gi|48994873|gb|U00096.2|	CAPPABLE_SEQ	TSS	345763	345763	5.635	+	.	gi|48994873|gb|U00096.2|_345763_5.635_+_5.48291997155967
gi|48994873|gb|U00096.2|	CAPPABLE_SEQ	TSS	345779	345779	1.552	+	.	gi|48994873|gb|U00096.2|_345779_1.552_+_3.03767041796606
gi|48994873|gb|U00096.2|	CAPPABLE_SEQ	TSS	345786	345786	2.695	+	.	gi|48994873|gb|U00096.2|_345786_2.695_+_3.83382713341879
gi|48994873|gb|U00096.2|	CAPPABLE_SEQ	TSS	345794	345794	6.288	+	.	gi|48994873|gb|U00096.2|_345794_6.288_+_6.64110557875869
gi|48994873|gb|U00096.2|	CAPPABLE_SEQ	TSS	345817	345817	12.086	+	.	gi|48994873|gb|U00096.2|_345817_12.086_+_4.77641438114215
gi|48994873|gb|U00096.2|	CAPPABLE_SEQ	TSS	345835	345835	3.103	+	.	gi|48994873|gb|U00096.2|_345835_3.103_+_3.6221680580288
gi|48994873|gb|U00096.2|	CAPPABLE_SEQ	TSS	345847	345847	1.715	+	.	gi|48994873|gb|U00096.2|_345847_1.715_+_1.59678793611795
gi|48994873|gb|U00096.2|	CAPPABLE_SEQ	TSS	345870	345870	15.679	+	.	gi|48994873|gb|U00096.2|_345870_15.679_+_4.49983438531898
gi|48994873|gb|U00096.2|	CAPPABLE_SEQ	TSS	345885	345885	3.593	+	.	gi|48994873|gb|U00096.2|_345885_3.593_+_2.02797501108175
gi|48994873|gb|U00096.2|	CAPPABLE_SEQ	TSS	345896	345896	2.123	+	.	gi|48994873|gb|U00096.2|_345896_2.123_+_3.48964623168431
gi|48994873|gb|U00096.2|	CAPPABLE_SEQ	TSS	345952	345952	7.268	+	.	gi|48994873|gb|U00096.2|_345952_7.268_+_4.26510028001304
gi|48994873|gb|U00096.2|	CAPPABLE_SEQ	TSS	345973	345973	6.860	+	.	gi|48994873|gb|U00096.2|_345973_6.860_+_1.06715425458602
gi|48994873|gb|U00096.2|	CAPPABLE_SEQ	TSS	347727	347727	2.368	+	.	gi|48994873|gb|U00096.2|_347727_2.368_+_3.23217344212903
gi|48994873|gb|U00096.2|	CAPPABLE_SEQ	TSS	354108	354108	6.370	+	.	gi|48994873|gb|U00096.2|_354108_6.370_+_5.65979773364375
gi|48994873|gb|U00096.2|	CAPPABLE_SEQ	TSS	355079	355079	1.552	+	.	gi|48994873|gb|U00096.2|_355079_1.552_+_3.62263291868721
gi|48994873|gb|U00096.2|	CAPPABLE_SEQ	TSS	355229	355229	4.328	+	.	gi|48994873|gb|U00096.2|_355229_4.328_+_3.1022048603269
gi|48994873|gb|U00096.2|	CAPPABLE_SEQ	TSS	358912	358912	1.633	+	.	gi|48994873|gb|U00096.2|_358912_1.633_+_4.69602915206178
gi|48994873|gb|U00096.2|	CAPPABLE_SEQ	TSS	359081	359081	1.797	+	.	gi|48994873|gb|U00096.2|_359081_1.797_+_4.83409477001002
gi|48994873|gb|U00096.2|	CAPPABLE_SEQ	TSS	359257	359257	2.777	+	.	gi|48994873|gb|U00096.2|_359257_2.777_+_5.46203153831893
gi|48994873|gb|U00096.2|	CAPPABLE_SEQ	TSS	361116	361116	4.246	+	.	gi|48994873|gb|U00096.2|_361116_4.246_+_5.07460873240546
gi|48994873|gb|U00096.2|	CAPPABLE_SEQ	TSS	361407	361407	2.858	+	.	gi|48994873|gb|U00096.2|_361407_2.858_+_5.5035102775959
gi|48994873|gb|U00096.2|	CAPPABLE_SEQ	TSS	362106	362106	6.043	+	.	gi|48994873|gb|U00096.2|_362106_6.043_+_4.9988068024786
gi|48994873|gb|U00096.2|	CAPPABLE_SEQ	TSS	362299	362299	3.838	+	.	gi|48994873|gb|U00096.2|_362299_3.838_+_4.92885907269546
gi|48994873|gb|U00096.2|	CAPPABLE_SEQ	TSS	362463	362463	1.797	+	.	gi|48994873|gb|U00096.2|_362463_1.797_+_3.83409477001003
gi|48994873|gb|U00096.2|	CAPPABLE_SEQ	TSS	364757	364757	7.268	+	.	gi|48994873|gb|U00096.2|_364757_7.268_+_5.26510028001304
gi|48994873|gb|U00096.2|	CAPPABLE_SEQ	TSS	365901	365901	5.145	+	.	gi|48994873|gb|U00096.2|_365901_5.145_+_6.35167543828141
gi|48994873|gb|U00096.2|	CAPPABLE_SEQ	TSS	374107	374107	15.353	+	.	gi|48994873|gb|U00096.2|_374107_15.353_+_3.4705627066017
gi|48994873|gb|U00096.2|	CAPPABLE_SEQ	TSS	375966	375966	27.929	+	.	gi|48994873|gb|U00096.2|_375966_27.929_+_5.09351926534305
gi|48994873|gb|U00096.2|	CAPPABLE_SEQ	TSS	376766	376766	59.369	+	.	gi|48994873|gb|U00096.2|_376766_59.369_+_6.18146515944157
gi|48994873|gb|U00096.2|	CAPPABLE_SEQ	TSS	376840	376840	5.798	+	.	gi|48994873|gb|U00096.2|_376840_5.798_+_6.52405969456148
gi|48994873|gb|U00096.2|	CAPPABLE_SEQ	TSS	377262	377262	3.103	+	.	gi|48994873|gb|U00096.2|_377262_3.103_+_5.6221680580288
gi|48994873|gb|U00096.2|	CAPPABLE_SEQ	TSS	379953	379953	2.042	+	.	gi|48994873|gb|U00096.2|_379953_2.042_+_5.01848722737788
gi|48994873|gb|U00096.2|	CAPPABLE_SEQ	TSS	380547	380547	14.209	+	.	gi|48994873|gb|U00096.2|_380547_14.209_+_3.17429757830551
gi|48994873|gb|U00096.2|	CAPPABLE_SEQ	TSS	380566	380566	1.633	+	.	gi|48994873|gb|U00096.2|_380566_1.633_+_3.69602915206178
gi|48994873|gb|U00096.2|	CAPPABLE_SEQ	TSS	380581	380581	2.123	+	.	gi|48994873|gb|U00096.2|_380581_2.123_+_5.07460873240546
gi|48994873|gb|U00096.2|	CAPPABLE_SEQ	TSS	382126	382126	1.797	+	.	gi|48994873|gb|U00096.2|_382126_1.797_+_4.83409477001002
gi|48994873|gb|U00096.2|	CAPPABLE_SEQ	TSS	382347	382347	2.205	+	.	gi|48994873|gb|U00096.2|_382347_2.205_+_5.12928301694497
gi|48994873|gb|U00096.2|	CAPPABLE_SEQ	TSS	383338	383338	4.165	+	.	gi|48994873|gb|U00096.2|_383338_4.165_+_4.46185835603184
gi|48994873|gb|U00096.2|	CAPPABLE_SEQ	TSS	384430	384430	2.858	+	.	gi|48994873|gb|U00096.2|_384430_2.858_+_5.5035102775959
gi|48994873|gb|U00096.2|	CAPPABLE_SEQ	TSS	388394	388394	1.960	+	.	gi|48994873|gb|U00096.2|_388394_1.960_+_3.95935801550265
gi|48994873|gb|U00096.2|	CAPPABLE_SEQ	TSS	389570	389570	1.797	+	.	gi|48994873|gb|U00096.2|_389570_1.797_+_4.83409477001002
gi|48994873|gb|U00096.2|	CAPPABLE_SEQ	TSS	389852	389852	1.715	+	.	gi|48994873|gb|U00096.2|_389852_1.715_+_3.76671293756026
gi|48994873|gb|U00096.2|	CAPPABLE_SEQ	TSS	390159	390159	4.001	+	.	gi|48994873|gb|U00096.2|_390159_4.001_+_4.98886498984569
gi|48994873|gb|U00096.2|	CAPPABLE_SEQ	TSS	390603	390603	2.368	+	.	gi|48994873|gb|U00096.2|_390603_2.368_+_5.23217344212903
gi|48994873|gb|U00096.2|	CAPPABLE_SEQ	TSS	390637	390637	1.633	+	.	gi|48994873|gb|U00096.2|_390637_1.633_+_4.69602915206178
gi|48994873|gb|U00096.2|	CAPPABLE_SEQ	TSS	390803	390803	2.777	+	.	gi|48994873|gb|U00096.2|_390803_2.777_+_5.46203153831893
gi|48994873|gb|U00096.2|	CAPPABLE_SEQ	TSS	390818	390818	3.511	+	.	gi|48994873|gb|U00096.2|_390818_3.511_+_2.34095473874354
gi|48994873|gb|U00096.2|	CAPPABLE_SEQ	TSS	391062	391062	1.633	+	.	gi|48994873|gb|U00096.2|_391062_1.633_+_4.69602915206178
gi|48994873|gb|U00096.2|	CAPPABLE_SEQ	TSS	391101	391101	1.715	+	.	gi|48994873|gb|U00096.2|_391101_1.715_+_3.76671293756026
gi|48994873|gb|U00096.2|	CAPPABLE_SEQ	TSS	391998	391998	2.042	+	.	gi|48994873|gb|U00096.2|_391998_2.042_+_5.01848722737788
gi|48994873|gb|U00096.2|	CAPPABLE_SEQ	TSS	392121	392121	2.613	+	.	gi|48994873|gb|U00096.2|_392121_2.613_+_5.3742114858201
gi|48994873|gb|U00096.2|	CAPPABLE_SEQ	TSS	392274	392274	20.661	+	.	gi|48994873|gb|U00096.2|_392274_20.661_+_4.65866542947122
gi|48994873|gb|U00096.2|	CAPPABLE_SEQ	TSS	392448	392448	96.607	+	.	gi|48994873|gb|U00096.2|_392448_96.607_+_4.04438665255321
gi|48994873|gb|U00096.2|	CAPPABLE_SEQ	TSS	392479	392479	2.858	+	.	gi|48994873|gb|U00096.2|_392479_2.858_+_5.5035102775959
gi|48994873|gb|U00096.2|	CAPPABLE_SEQ	TSS	392763	392763	4.246	+	.	gi|48994873|gb|U00096.2|_392763_4.246_+_6.07460873240546
gi|48994873|gb|U00096.2|	CAPPABLE_SEQ	TSS	392929	392929	13.801	+	.	gi|48994873|gb|U00096.2|_392929_13.801_+_4.96785034032667
gi|48994873|gb|U00096.2|	CAPPABLE_SEQ	TSS	393136	393136	2.940	+	.	gi|48994873|gb|U00096.2|_393136_2.940_+_5.54432051622381
gi|48994873|gb|U00096.2|	CAPPABLE_SEQ	TSS	393395	393395	15.598	+	.	gi|48994873|gb|U00096.2|_393395_15.598_+_4.9517935123769
gi|48994873|gb|U00096.2|	CAPPABLE_SEQ	TSS	395178	395178	1.552	+	.	gi|48994873|gb|U00096.2|_395178_1.552_+_4.62263291868721
gi|48994873|gb|U00096.2|	CAPPABLE_SEQ	TSS	395514	395514	5.798	+	.	gi|48994873|gb|U00096.2|_395514_5.798_+_4.52405969456148
gi|48994873|gb|U00096.2|	CAPPABLE_SEQ	TSS	395605	395605	119.228	+	.	gi|48994873|gb|U00096.2|_395605_119.228_+_5.0795467992175
gi|48994873|gb|U00096.2|	CAPPABLE_SEQ	TSS	397063	397063	4.083	+	.	gi|48994873|gb|U00096.2|_397063_4.083_+_6.01813392872524
gi|48994873|gb|U00096.2|	CAPPABLE_SEQ	TSS	397095	397095	3.511	+	.	gi|48994873|gb|U00096.2|_397095_3.511_+_4.21542385665968
gi|48994873|gb|U00096.2|	CAPPABLE_SEQ	TSS	398668	398668	3.267	+	.	gi|48994873|gb|U00096.2|_398668_3.267_+_5.69647081593815
gi|48994873|gb|U00096.2|	CAPPABLE_SEQ	TSS	398738	398738	4.655	+	.	gi|48994873|gb|U00096.2|_398738_4.655_+_4.62232302822508
gi|48994873|gb|U00096.2|	CAPPABLE_SEQ	TSS	398788	398788	5.471	+	.	gi|48994873|gb|U00096.2|_398788_5.471_+_3.27038391544035
gi|48994873|gb|U00096.2|	CAPPABLE_SEQ	TSS	398796	398796	13.229	+	.	gi|48994873|gb|U00096.2|_398796_13.229_+_5.12917396557934
gi|48994873|gb|U00096.2|	CAPPABLE_SEQ	TSS	398889	398889	12.004	+	.	gi|48994873|gb|U00096.2|_398889_12.004_+_4.57394768009837
gi|48994873|gb|U00096.2|	CAPPABLE_SEQ	TSS	400543	400543	297.742	+	.	gi|48994873|gb|U00096.2|_400543_297.742_+_5.97852089318965
gi|48994873|gb|U00096.2|	CAPPABLE_SEQ	TSS	400561	400561	3.267	+	.	gi|48994873|gb|U00096.2|_400561_3.267_+_5.69647081593815
gi|48994873|gb|U00096.2|	CAPPABLE_SEQ	TSS	400587	400587	167.572	+	.	gi|48994873|gb|U00096.2|_400587_167.572_+_4.91875131936424
gi|48994873|gb|U00096.2|	CAPPABLE_SEQ	TSS	400650	400650	8.575	+	.	gi|48994873|gb|U00096.2|_400650_8.575_+_4.28128611039002
gi|48994873|gb|U00096.2|	CAPPABLE_SEQ	TSS	400675	400675	4.165	+	.	gi|48994873|gb|U00096.2|_400675_4.165_+_5.04682085675299
gi|48994873|gb|U00096.2|	CAPPABLE_SEQ	TSS	400746	400746	4.410	+	.	gi|48994873|gb|U00096.2|_400746_4.410_+_6.12928301694497
gi|48994873|gb|U00096.2|	CAPPABLE_SEQ	TSS	400889	400889	2.858	+	.	gi|48994873|gb|U00096.2|_400889_2.858_+_5.5035102775959
gi|48994873|gb|U00096.2|	CAPPABLE_SEQ	TSS	400909	400909	5.145	+	.	gi|48994873|gb|U00096.2|_400909_5.145_+_6.35167543828141
gi|48994873|gb|U00096.2|	CAPPABLE_SEQ	TSS	400953	400953	4.491	+	.	gi|48994873|gb|U00096.2|_400953_4.491_+_4.5705785825585
gi|48994873|gb|U00096.2|	CAPPABLE_SEQ	TSS	400974	400974	2.940	+	.	gi|48994873|gb|U00096.2|_400974_2.940_+_5.54432051622381
gi|48994873|gb|U00096.2|	CAPPABLE_SEQ	TSS	400995	400995	4.818	+	.	gi|48994873|gb|U00096.2|_400995_4.818_+_4.6719762540174
gi|48994873|gb|U00096.2|	CAPPABLE_SEQ	TSS	401020	401020	3.185	+	.	gi|48994873|gb|U00096.2|_401020_3.185_+_5.65979773364375
gi|48994873|gb|U00096.2|	CAPPABLE_SEQ	TSS	401298	401298	2.042	+	.	gi|48994873|gb|U00096.2|_401298_2.042_+_5.01848722737788
gi|48994873|gb|U00096.2|	CAPPABLE_SEQ	TSS	402455	402455	11.351	+	.	gi|48994873|gb|U00096.2|_402455_11.351_+_4.49325185766174
gi|48994873|gb|U00096.2|	CAPPABLE_SEQ	TSS	402519	402519	1.715	+	.	gi|48994873|gb|U00096.2|_402519_1.715_+_3.1817504368391
gi|48994873|gb|U00096.2|	CAPPABLE_SEQ	TSS	402757	402757	58.389	+	.	gi|48994873|gb|U00096.2|_402757_58.389_+_4.99893793257103
gi|48994873|gb|U00096.2|	CAPPABLE_SEQ	TSS	402913	402913	2.858	+	.	gi|48994873|gb|U00096.2|_402913_2.858_+_5.5035102775959
gi|48994873|gb|U00096.2|	CAPPABLE_SEQ	TSS	404966	404966	6.451	+	.	gi|48994873|gb|U00096.2|_404966_6.451_+_2.50937495568996
gi|48994873|gb|U00096.2|	CAPPABLE_SEQ	TSS	405502	405502	4.736	+	.	gi|48994873|gb|U00096.2|_405502_4.736_+_6.23217344212903
gi|48994873|gb|U00096.2|	CAPPABLE_SEQ	TSS	405579	405579	7.350	+	.	gi|48994873|gb|U00096.2|_405579_7.350_+_3.86624861111117
gi|48994873|gb|U00096.2|	CAPPABLE_SEQ	TSS	405914	405914	1.552	+	.	gi|48994873|gb|U00096.2|_405914_1.552_+_3.62263291868721
gi|48994873|gb|U00096.2|	CAPPABLE_SEQ	TSS	406178	406178	719.122	+	.	gi|48994873|gb|U00096.2|_406178_719.122_+_5.71146361043258
gi|48994873|gb|U00096.2|	CAPPABLE_SEQ	TSS	406211	406211	2.858	+	.	gi|48994873|gb|U00096.2|_406211_2.858_+_5.5035102775959
gi|48994873|gb|U00096.2|	CAPPABLE_SEQ	TSS	406220	406220	4.900	+	.	gi|48994873|gb|U00096.2|_406220_4.900_+_6.28128611039002
gi|48994873|gb|U00096.2|	CAPPABLE_SEQ	TSS	406235	406235	14.699	+	.	gi|48994873|gb|U00096.2|_406235_14.699_+_4.86615046525305
gi|48994873|gb|U00096.2|	CAPPABLE_SEQ	TSS	406251	406251	16.986	+	.	gi|48994873|gb|U00096.2|_406251_16.986_+_5.07477861112699
gi|48994873|gb|U00096.2|	CAPPABLE_SEQ	TSS	406259	406259	2.858	+	.	gi|48994873|gb|U00096.2|_406259_2.858_+_5.5035102775959
gi|48994873|gb|U00096.2|	CAPPABLE_SEQ	TSS	406268	406268	1.552	+	.	gi|48994873|gb|U00096.2|_406268_1.552_+_4.62263291868721
gi|48994873|gb|U00096.2|	CAPPABLE_SEQ	TSS	406286	406286	49.161	+	.	gi|48994873|gb|U00096.2|_406286_49.161_+_6.60794671839086
gi|48994873|gb|U00096.2|	CAPPABLE_SEQ	TSS	406308	406308	7.350	+	.	gi|48994873|gb|U00096.2|_406308_7.350_+_6.86624861111117
gi|48994873|gb|U00096.2|	CAPPABLE_SEQ	TSS	406326	406326	2.368	+	.	gi|48994873|gb|U00096.2|_406326_2.368_+_5.23217344212903
gi|48994873|gb|U00096.2|	CAPPABLE_SEQ	TSS	406393	406393	1.797	+	.	gi|48994873|gb|U00096.2|_406393_1.797_+_3.83409477001003
gi|48994873|gb|U00096.2|	CAPPABLE_SEQ	TSS	406504	406504	6.288	+	.	gi|48994873|gb|U00096.2|_406504_6.288_+_6.64110557875869
gi|48994873|gb|U00096.2|	CAPPABLE_SEQ	TSS	406569	406569	30.869	+	.	gi|48994873|gb|U00096.2|_406569_30.869_+_3.03084605877211
gi|48994873|gb|U00096.2|	CAPPABLE_SEQ	TSS	406972	406972	4.573	+	.	gi|48994873|gb|U00096.2|_406972_4.573_+_6.18164528030705
gi|48994873|gb|U00096.2|	CAPPABLE_SEQ	TSS	407372	407372	1.715	+	.	gi|48994873|gb|U00096.2|_407372_1.715_+_1.4447848426729
gi|48994873|gb|U00096.2|	CAPPABLE_SEQ	TSS	407624	407624	1.960	+	.	gi|48994873|gb|U00096.2|_407624_1.960_+_4.95935801550265
gi|48994873|gb|U00096.2|	CAPPABLE_SEQ	TSS	407675	407675	5.553	+	.	gi|48994873|gb|U00096.2|_407675_5.553_+_6.46177175709181
gi|48994873|gb|U00096.2|	CAPPABLE_SEQ	TSS	407755	407755	4.491	+	.	gi|48994873|gb|U00096.2|_407755_4.491_+_6.15554108327966
gi|48994873|gb|U00096.2|	CAPPABLE_SEQ	TSS	407798	407798	24.091	+	.	gi|48994873|gb|U00096.2|_407798_24.091_+_3.93598683408982
gi|48994873|gb|U00096.2|	CAPPABLE_SEQ	TSS	407822	407822	79.866	+	.	gi|48994873|gb|U00096.2|_407822_79.866_+_3.88281466704757
gi|48994873|gb|U00096.2|	CAPPABLE_SEQ	TSS	409344	409344	5.308	+	.	gi|48994873|gb|U00096.2|_409344_5.308_+_3.22674773042796
gi|48994873|gb|U00096.2|	CAPPABLE_SEQ	TSS	415586	415586	2.613	+	.	gi|48994873|gb|U00096.2|_415586_2.613_+_5.3742114858201
gi|48994873|gb|U00096.2|	CAPPABLE_SEQ	TSS	415774	415774	1.960	+	.	gi|48994873|gb|U00096.2|_415774_1.960_+_3.95935801550265
gi|48994873|gb|U00096.2|	CAPPABLE_SEQ	TSS	415979	415979	4.246	+	.	gi|48994873|gb|U00096.2|_415979_4.246_+_2.7526806375181
gi|48994873|gb|U00096.2|	CAPPABLE_SEQ	TSS	416223	416223	8.085	+	.	gi|48994873|gb|U00096.2|_416223_8.085_+_4.68182403997374
gi|48994873|gb|U00096.2|	CAPPABLE_SEQ	TSS	416325	416325	42.955	+	.	gi|48994873|gb|U00096.2|_416325_42.955_+_4.95486819073009
gi|48994873|gb|U00096.2|	CAPPABLE_SEQ	TSS	416361	416361	1.552	+	.	gi|48994873|gb|U00096.2|_416361_1.552_+_3.62263291868721
gi|48994873|gb|U00096.2|	CAPPABLE_SEQ	TSS	416464	416464	1.715	+	.	gi|48994873|gb|U00096.2|_416464_1.715_+_2.76671293756026
gi|48994873|gb|U00096.2|	CAPPABLE_SEQ	TSS	418645	418645	15.271	+	.	gi|48994873|gb|U00096.2|_418645_15.271_+_7.92122699413737
gi|48994873|gb|U00096.2|	CAPPABLE_SEQ	TSS	418738	418738	12.331	+	.	gi|48994873|gb|U00096.2|_418738_12.331_+_5.29079416305545
gi|48994873|gb|U00096.2|	CAPPABLE_SEQ	TSS	418819	418819	4.981	+	.	gi|48994873|gb|U00096.2|_418819_4.981_+_5.30493977217267
gi|48994873|gb|U00096.2|	CAPPABLE_SEQ	TSS	418853	418853	3.593	+	.	gi|48994873|gb|U00096.2|_418853_3.593_+_5.83369329650225
gi|48994873|gb|U00096.2|	CAPPABLE_SEQ	TSS	418901	418901	3.838	+	.	gi|48994873|gb|U00096.2|_418901_3.838_+_4.34389657197431
gi|48994873|gb|U00096.2|	CAPPABLE_SEQ	TSS	419972	419972	2.940	+	.	gi|48994873|gb|U00096.2|_419972_2.940_+_3.54432051622381
gi|48994873|gb|U00096.2|	CAPPABLE_SEQ	TSS	421220	421220	4.981	+	.	gi|48994873|gb|U00096.2|_421220_4.981_+_3.98301167728531
gi|48994873|gb|U00096.2|	CAPPABLE_SEQ	TSS	421709	421709	2.613	+	.	gi|48994873|gb|U00096.2|_421709_2.613_+_5.3742114858201
gi|48994873|gb|U00096.2|	CAPPABLE_SEQ	TSS	421758	421758	2.613	+	.	gi|48994873|gb|U00096.2|_421758_2.613_+_5.3742114858201
gi|48994873|gb|U00096.2|	CAPPABLE_SEQ	TSS	422537	422537	4.900	+	.	gi|48994873|gb|U00096.2|_422537_4.900_+_5.28128611039002
gi|48994873|gb|U00096.2|	CAPPABLE_SEQ	TSS	424209	424209	27.275	+	.	gi|48994873|gb|U00096.2|_424209_27.275_+_5.75801165259842
gi|48994873|gb|U00096.2|	CAPPABLE_SEQ	TSS	424481	424481	1.715	+	.	gi|48994873|gb|U00096.2|_424481_1.715_+_4.76671293756026
gi|48994873|gb|U00096.2|	CAPPABLE_SEQ	TSS	425117	425117	4.246	+	.	gi|48994873|gb|U00096.2|_425117_4.246_+_6.07460873240546
gi|48994873|gb|U00096.2|	CAPPABLE_SEQ	TSS	425279	425279	12.413	+	.	gi|48994873|gb|U00096.2|_425279_12.413_+_2.535495130351
gi|48994873|gb|U00096.2|	CAPPABLE_SEQ	TSS	425678	425678	1.960	+	.	gi|48994873|gb|U00096.2|_425678_1.960_+_3.3743955147815
gi|48994873|gb|U00096.2|	CAPPABLE_SEQ	TSS	425925	425925	3.756	+	.	gi|48994873|gb|U00096.2|_425925_3.756_+_4.89770142415386
gi|48994873|gb|U00096.2|	CAPPABLE_SEQ	TSS	425960	425960	2.205	+	.	gi|48994873|gb|U00096.2|_425960_2.205_+_4.12928301694497
gi|48994873|gb|U00096.2|	CAPPABLE_SEQ	TSS	425982	425982	2.532	+	.	gi|48994873|gb|U00096.2|_425982_2.532_+_3.00685367104106
gi|48994873|gb|U00096.2|	CAPPABLE_SEQ	TSS	426000	426000	11.678	+	.	gi|48994873|gb|U00096.2|_426000_11.678_+_4.72687075023496
gi|48994873|gb|U00096.2|	CAPPABLE_SEQ	TSS	426243	426243	2.123	+	.	gi|48994873|gb|U00096.2|_426243_2.123_+_3.48964623168431
gi|48994873|gb|U00096.2|	CAPPABLE_SEQ	TSS	426339	426339	6.696	+	.	gi|48994873|gb|U00096.2|_426339_6.696_+_5.73180388905043
gi|48994873|gb|U00096.2|	CAPPABLE_SEQ	TSS	426428	426428	167.327	+	.	gi|48994873|gb|U00096.2|_426428_167.327_+_5.2675023450584
gi|48994873|gb|U00096.2|	CAPPABLE_SEQ	TSS	426442	426442	2.532	+	.	gi|48994873|gb|U00096.2|_426442_2.532_+_5.32878176592842
gi|48994873|gb|U00096.2|	CAPPABLE_SEQ	TSS	426464	426464	4.246	+	.	gi|48994873|gb|U00096.2|_426464_4.246_+_6.07460873240546
gi|48994873|gb|U00096.2|	CAPPABLE_SEQ	TSS	426497	426497	3.838	+	.	gi|48994873|gb|U00096.2|_426497_3.838_+_4.34389657197431
gi|48994873|gb|U00096.2|	CAPPABLE_SEQ	TSS	426507	426507	1.797	+	.	gi|48994873|gb|U00096.2|_426507_1.797_+_4.83409477001002
gi|48994873|gb|U00096.2|	CAPPABLE_SEQ	TSS	426576	426576	4.818	+	.	gi|48994873|gb|U00096.2|_426576_4.818_+_2.93501065985119
gi|48994873|gb|U00096.2|	CAPPABLE_SEQ	TSS	426610	426610	1.715	+	.	gi|48994873|gb|U00096.2|_426610_1.715_+_3.76671293756026
gi|48994873|gb|U00096.2|	CAPPABLE_SEQ	TSS	426786	426786	1.715	+	.	gi|48994873|gb|U00096.2|_426786_1.715_+_1.95935801550265
gi|48994873|gb|U00096.2|	CAPPABLE_SEQ	TSS	426895	426895	4.246	+	.	gi|48994873|gb|U00096.2|_426895_4.246_+_3.7526806375181
gi|48994873|gb|U00096.2|	CAPPABLE_SEQ	TSS	427933	427933	16.578	+	.	gi|48994873|gb|U00096.2|_427933_16.578_+_5.03970242403373
gi|48994873|gb|U00096.2|	CAPPABLE_SEQ	TSS	428274	428274	9.146	+	.	gi|48994873|gb|U00096.2|_428274_9.146_+_5.18164528030705
gi|48994873|gb|U00096.2|	CAPPABLE_SEQ	TSS	428754	428754	2.205	+	.	gi|48994873|gb|U00096.2|_428754_2.205_+_5.12928301694497
gi|48994873|gb|U00096.2|	CAPPABLE_SEQ	TSS	428851	428851	13.556	+	.	gi|48994873|gb|U00096.2|_428851_13.556_+_5.74936399798408
gi|48994873|gb|U00096.2|	CAPPABLE_SEQ	TSS	429343	429343	3.756	+	.	gi|48994873|gb|U00096.2|_429343_3.756_+_4.89770142415386
gi|48994873|gb|U00096.2|	CAPPABLE_SEQ	TSS	429514	429514	2.613	+	.	gi|48994873|gb|U00096.2|_429514_2.613_+_5.3742114858201
gi|48994873|gb|U00096.2|	CAPPABLE_SEQ	TSS	429800	429800	2.613	+	.	gi|48994873|gb|U00096.2|_429800_2.613_+_1.28809632803151
gi|48994873|gb|U00096.2|	CAPPABLE_SEQ	TSS	431380	431380	2.368	+	.	gi|48994873|gb|U00096.2|_431380_2.368_+_2.64721094140788
gi|48994873|gb|U00096.2|	CAPPABLE_SEQ	TSS	431455	431455	1.633	+	.	gi|48994873|gb|U00096.2|_431455_1.633_+_4.69602915206178
gi|48994873|gb|U00096.2|	CAPPABLE_SEQ	TSS	432078	432078	2.287	+	.	gi|48994873|gb|U00096.2|_432078_2.287_+_5.18196072691176
gi|48994873|gb|U00096.2|	CAPPABLE_SEQ	TSS	432183	432183	7.595	+	.	gi|48994873|gb|U00096.2|_432183_7.595_+_4.59162623100217
gi|48994873|gb|U00096.2|	CAPPABLE_SEQ	TSS	432199	432199	54.877	+	.	gi|48994873|gb|U00096.2|_432199_54.877_+_5.6805189130912
gi|48994873|gb|U00096.2|	CAPPABLE_SEQ	TSS	432208	432208	1.960	+	.	gi|48994873|gb|U00096.2|_432208_1.960_+_4.95935801550265
gi|48994873|gb|U00096.2|	CAPPABLE_SEQ	TSS	432278	432278	3.022	+	.	gi|48994873|gb|U00096.2|_432278_3.022_+_5.58400802166491
gi|48994873|gb|U00096.2|	CAPPABLE_SEQ	TSS	433660	433660	2.042	+	.	gi|48994873|gb|U00096.2|_433660_2.042_+_5.01848722737788
gi|48994873|gb|U00096.2|	CAPPABLE_SEQ	TSS	433838	433838	13.638	+	.	gi|48994873|gb|U00096.2|_433838_13.638_+_5.43613645115173
gi|48994873|gb|U00096.2|	CAPPABLE_SEQ	TSS	434484	434484	2.287	+	.	gi|48994873|gb|U00096.2|_434484_2.287_+_5.18196072691176
gi|48994873|gb|U00096.2|	CAPPABLE_SEQ	TSS	434649	434649	1.797	+	.	gi|48994873|gb|U00096.2|_434649_1.797_+_4.83409477001002
gi|48994873|gb|U00096.2|	CAPPABLE_SEQ	TSS	434865	434865	2.368	+	.	gi|48994873|gb|U00096.2|_434865_2.368_+_5.23217344212903
gi|48994873|gb|U00096.2|	CAPPABLE_SEQ	TSS	435805	435805	46.956	+	.	gi|48994873|gb|U00096.2|_435805_46.956_+_3.39296277955127
gi|48994873|gb|U00096.2|	CAPPABLE_SEQ	TSS	437000	437000	2.613	+	.	gi|48994873|gb|U00096.2|_437000_2.613_+_5.3742114858201
gi|48994873|gb|U00096.2|	CAPPABLE_SEQ	TSS	437386	437386	38.708	+	.	gi|48994873|gb|U00096.2|_437386_38.708_+_4.87183768512373
gi|48994873|gb|U00096.2|	CAPPABLE_SEQ	TSS	437489	437489	1.633	+	.	gi|48994873|gb|U00096.2|_437489_1.633_+_4.69602915206178
gi|48994873|gb|U00096.2|	CAPPABLE_SEQ	TSS	437939	437939	6.043	+	.	gi|48994873|gb|U00096.2|_437939_6.043_+_4.26184120831239
gi|48994873|gb|U00096.2|	CAPPABLE_SEQ	TSS	440223	440223	1.633	+	.	gi|48994873|gb|U00096.2|_440223_1.633_+_3.69602915206178
gi|48994873|gb|U00096.2|	CAPPABLE_SEQ	TSS	440577	440577	2.532	+	.	gi|48994873|gb|U00096.2|_440577_2.532_+_3.32878176592843
gi|48994873|gb|U00096.2|	CAPPABLE_SEQ	TSS	440693	440693	6.778	+	.	gi|48994873|gb|U00096.2|_440693_6.778_+_3.28993237934678
gi|48994873|gb|U00096.2|	CAPPABLE_SEQ	TSS	441178	441178	9.391	+	.	gi|48994873|gb|U00096.2|_441178_9.391_+_4.63482065178391
gi|48994873|gb|U00096.2|	CAPPABLE_SEQ	TSS	441817	441817	3.430	+	.	gi|48994873|gb|U00096.2|_441817_3.430_+_4.76671293756026
gi|48994873|gb|U00096.2|	CAPPABLE_SEQ	TSS	442093	442093	4.818	+	.	gi|48994873|gb|U00096.2|_442093_4.818_+_4.6719762540174
gi|48994873|gb|U00096.2|	CAPPABLE_SEQ	TSS	443640	443640	35.850	+	.	gi|48994873|gb|U00096.2|_443640_35.850_+_5.24704244911479
gi|48994873|gb|U00096.2|	CAPPABLE_SEQ	TSS	443827	443827	43.200	+	.	gi|48994873|gb|U00096.2|_443827_43.200_+_3.89889780485499
gi|48994873|gb|U00096.2|	CAPPABLE_SEQ	TSS	443882	443882	63.697	+	.	gi|48994873|gb|U00096.2|_443882_63.697_+_4.05204721000111
gi|48994873|gb|U00096.2|	CAPPABLE_SEQ	TSS	443902	443902	2.287	+	.	gi|48994873|gb|U00096.2|_443902_2.287_+_4.18196072691176
gi|48994873|gb|U00096.2|	CAPPABLE_SEQ	TSS	444003	444003	1.552	+	.	gi|48994873|gb|U00096.2|_444003_1.552_+_4.62263291868721
gi|48994873|gb|U00096.2|	CAPPABLE_SEQ	TSS	449864	449864	3.103	+	.	gi|48994873|gb|U00096.2|_449864_3.103_+_5.6221680580288
gi|48994873|gb|U00096.2|	CAPPABLE_SEQ	TSS	450922	450922	1.960	+	.	gi|48994873|gb|U00096.2|_450922_1.960_+_4.95935801550265
gi|48994873|gb|U00096.2|	CAPPABLE_SEQ	TSS	450931	450931	1.633	+	.	gi|48994873|gb|U00096.2|_450931_1.633_+_4.69602915206178
gi|48994873|gb|U00096.2|	CAPPABLE_SEQ	TSS	451629	451629	2.123	+	.	gi|48994873|gb|U00096.2|_451629_2.123_+_5.07460873240546
gi|48994873|gb|U00096.2|	CAPPABLE_SEQ	TSS	453575	453575	219.673	+	.	gi|48994873|gb|U00096.2|_453575_219.673_+_6.3764915719946
gi|48994873|gb|U00096.2|	CAPPABLE_SEQ	TSS	453610	453610	4.491	+	.	gi|48994873|gb|U00096.2|_453610_4.491_+_6.15554108327966
gi|48994873|gb|U00096.2|	CAPPABLE_SEQ	TSS	453628	453628	10.779	+	.	gi|48994873|gb|U00096.2|_453628_10.779_+_4.24873079578109
gi|48994873|gb|U00096.2|	CAPPABLE_SEQ	TSS	453658	453658	419.338	+	.	gi|48994873|gb|U00096.2|_453658_419.338_+_4.41609983048309
gi|48994873|gb|U00096.2|	CAPPABLE_SEQ	TSS	453734	453734	1.633	+	.	gi|48994873|gb|U00096.2|_453734_1.633_+_4.69602915206178
gi|48994873|gb|U00096.2|	CAPPABLE_SEQ	TSS	453750	453750	3.756	+	.	gi|48994873|gb|U00096.2|_453750_3.756_+_3.89770142415386
gi|48994873|gb|U00096.2|	CAPPABLE_SEQ	TSS	453757	453757	1.633	+	.	gi|48994873|gb|U00096.2|_453757_1.633_+_3.11106665134062
gi|48994873|gb|U00096.2|	CAPPABLE_SEQ	TSS	453769	453769	4.328	+	.	gi|48994873|gb|U00096.2|_453769_4.328_+_4.51724235960574
gi|48994873|gb|U00096.2|	CAPPABLE_SEQ	TSS	453786	453786	8.738	+	.	gi|48994873|gb|U00096.2|_453786_8.738_+_3.79387937205694
gi|48994873|gb|U00096.2|	CAPPABLE_SEQ	TSS	453795	453795	2.123	+	.	gi|48994873|gb|U00096.2|_453795_2.123_+_5.07460873240546
gi|48994873|gb|U00096.2|	CAPPABLE_SEQ	TSS	453808	453808	2.858	+	.	gi|48994873|gb|U00096.2|_453808_2.858_+_2.91854777687474
gi|48994873|gb|U00096.2|	CAPPABLE_SEQ	TSS	453838	453838	11.433	+	.	gi|48994873|gb|U00096.2|_453838_11.433_+_4.04420485139611
gi|48994873|gb|U00096.2|	CAPPABLE_SEQ	TSS	453853	453853	4.655	+	.	gi|48994873|gb|U00096.2|_453853_4.655_+_3.62232302822508
gi|48994873|gb|U00096.2|	CAPPABLE_SEQ	TSS	453868	453868	2.777	+	.	gi|48994873|gb|U00096.2|_453868_2.777_+_5.46203153831893
gi|48994873|gb|U00096.2|	CAPPABLE_SEQ	TSS	453888	453888	91.136	+	.	gi|48994873|gb|U00096.2|_453888_91.136_+_5.0076185445883
gi|48994873|gb|U00096.2|	CAPPABLE_SEQ	TSS	453912	453912	2.123	+	.	gi|48994873|gb|U00096.2|_453912_2.123_+_2.7526806375181
gi|48994873|gb|U00096.2|	CAPPABLE_SEQ	TSS	453942	453942	5.471	+	.	gi|48994873|gb|U00096.2|_453942_5.471_+_3.85534641616151
gi|48994873|gb|U00096.2|	CAPPABLE_SEQ	TSS	454058	454058	7.268	+	.	gi|48994873|gb|U00096.2|_454058_7.268_+_3.15138567129237
gi|48994873|gb|U00096.2|	CAPPABLE_SEQ	TSS	454165	454165	2.205	+	.	gi|48994873|gb|U00096.2|_454165_2.205_+_5.12928301694497
gi|48994873|gb|U00096.2|	CAPPABLE_SEQ	TSS	454217	454217	84.521	+	.	gi|48994873|gb|U00096.2|_454217_84.521_+_4.77596744195857
gi|48994873|gb|U00096.2|	CAPPABLE_SEQ	TSS	454257	454257	1.715	+	.	gi|48994873|gb|U00096.2|_454257_1.715_+_3.1817504368391
gi|48994873|gb|U00096.2|	CAPPABLE_SEQ	TSS	454280	454280	2.287	+	.	gi|48994873|gb|U00096.2|_454280_2.287_+_4.18196072691176
gi|48994873|gb|U00096.2|	CAPPABLE_SEQ	TSS	454333	454333	8.003	+	.	gi|48994873|gb|U00096.2|_454333_8.003_+_4.667117175501
gi|48994873|gb|U00096.2|	CAPPABLE_SEQ	TSS	454733	454733	1.715	+	.	gi|48994873|gb|U00096.2|_454733_1.715_+_3.1817504368391
gi|48994873|gb|U00096.2|	CAPPABLE_SEQ	TSS	455779	455779	36.830	+	.	gi|48994873|gb|U00096.2|_455779_36.830_+_3.83487935069313
gi|48994873|gb|U00096.2|	CAPPABLE_SEQ	TSS	455801	455801	45.894	+	.	gi|48994873|gb|U00096.2|_455801_45.894_+_3.98617204619122
gi|48994873|gb|U00096.2|	CAPPABLE_SEQ	TSS	455829	455829	15.516	+	.	gi|48994873|gb|U00096.2|_455829_15.516_+_4.77426413558918
gi|48994873|gb|U00096.2|	CAPPABLE_SEQ	TSS	455867	455867	24.907	+	.	gi|48994873|gb|U00096.2|_455867_24.907_+_4.62841567375703
gi|48994873|gb|U00096.2|	CAPPABLE_SEQ	TSS	455884	455884	2.695	+	.	gi|48994873|gb|U00096.2|_455884_2.695_+_3.41878963413995
gi|48994873|gb|U00096.2|	CAPPABLE_SEQ	TSS	455906	455906	1.878	+	.	gi|48994873|gb|U00096.2|_455906_1.878_+_4.89770142415386
gi|48994873|gb|U00096.2|	CAPPABLE_SEQ	TSS	455916	455916	2.205	+	.	gi|48994873|gb|U00096.2|_455916_2.205_+_3.54432051622381
gi|48994873|gb|U00096.2|	CAPPABLE_SEQ	TSS	455926	455926	3.920	+	.	gi|48994873|gb|U00096.2|_455926_3.920_+_5.95935801550265
gi|48994873|gb|U00096.2|	CAPPABLE_SEQ	TSS	455998	455998	4.246	+	.	gi|48994873|gb|U00096.2|_455998_4.246_+_4.48964623168431
gi|48994873|gb|U00096.2|	CAPPABLE_SEQ	TSS	456030	456030	2.858	+	.	gi|48994873|gb|U00096.2|_456030_2.858_+_3.18158218270854
gi|48994873|gb|U00096.2|	CAPPABLE_SEQ	TSS	456426	456426	22.049	+	.	gi|48994873|gb|U00096.2|_456426_22.049_+_3.80820577999455
gi|48994873|gb|U00096.2|	CAPPABLE_SEQ	TSS	456560	456560	74.068	+	.	gi|48994873|gb|U00096.2|_456560_74.068_+_4.01039967867063
gi|48994873|gb|U00096.2|	CAPPABLE_SEQ	TSS	456587	456587	1.797	+	.	gi|48994873|gb|U00096.2|_456587_1.797_+_4.83409477001002
gi|48994873|gb|U00096.2|	CAPPABLE_SEQ	TSS	456602	456602	4.573	+	.	gi|48994873|gb|U00096.2|_456602_4.573_+_4.59668277958589
gi|48994873|gb|U00096.2|	CAPPABLE_SEQ	TSS	456613	456613	21.314	+	.	gi|48994873|gb|U00096.2|_456613_21.314_+_5.08030573037984
gi|48994873|gb|U00096.2|	CAPPABLE_SEQ	TSS	456625	456625	4.981	+	.	gi|48994873|gb|U00096.2|_456625_4.981_+_3.49758485011507
gi|48994873|gb|U00096.2|	CAPPABLE_SEQ	TSS	456798	456798	7.186	+	.	gi|48994873|gb|U00096.2|_456798_7.186_+_3.37426167786495
gi|48994873|gb|U00096.2|	CAPPABLE_SEQ	TSS	457099	457099	3.348	+	.	gi|48994873|gb|U00096.2|_457099_3.348_+_3.40987579416306
gi|48994873|gb|U00096.2|	CAPPABLE_SEQ	TSS	457199	457199	7.758	+	.	gi|48994873|gb|U00096.2|_457199_7.758_+_6.94418913703149
gi|48994873|gb|U00096.2|	CAPPABLE_SEQ	TSS	457683	457683	1.960	+	.	gi|48994873|gb|U00096.2|_457683_1.960_+_3.3743955147815
gi|48994873|gb|U00096.2|	CAPPABLE_SEQ	TSS	457815	457815	2.368	+	.	gi|48994873|gb|U00096.2|_457815_2.368_+_5.23217344212903
gi|48994873|gb|U00096.2|	CAPPABLE_SEQ	TSS	458004	458004	6.451	+	.	gi|48994873|gb|U00096.2|_458004_6.451_+_4.67802717801056
gi|48994873|gb|U00096.2|	CAPPABLE_SEQ	TSS	458039	458039	188.886	+	.	gi|48994873|gb|U00096.2|_458039_188.886_+_3.95090811948517
gi|48994873|gb|U00096.2|	CAPPABLE_SEQ	TSS	458056	458056	3.267	+	.	gi|48994873|gb|U00096.2|_458056_3.267_+_5.69647081593815
gi|48994873|gb|U00096.2|	CAPPABLE_SEQ	TSS	458083	458083	6.288	+	.	gi|48994873|gb|U00096.2|_458083_6.288_+_3.83375065670109
gi|48994873|gb|U00096.2|	CAPPABLE_SEQ	TSS	458105	458105	6.370	+	.	gi|48994873|gb|U00096.2|_458105_6.370_+_4.33786963875638
gi|48994873|gb|U00096.2|	CAPPABLE_SEQ	TSS	458831	458831	1.552	+	.	gi|48994873|gb|U00096.2|_458831_1.552_+_0.923955809245379
gi|48994873|gb|U00096.2|	CAPPABLE_SEQ	TSS	459504	459504	2.205	+	.	gi|48994873|gb|U00096.2|_459504_2.205_+_4.12928301694497
gi|48994873|gb|U00096.2|	CAPPABLE_SEQ	TSS	459600	459600	6.451	+	.	gi|48994873|gb|U00096.2|_459600_6.451_+_5.09306467728941
gi|48994873|gb|U00096.2|	CAPPABLE_SEQ	TSS	460338	460338	6.451	+	.	gi|48994873|gb|U00096.2|_460338_6.451_+_4.3560990831232
gi|48994873|gb|U00096.2|	CAPPABLE_SEQ	TSS	460556	460556	499.286	+	.	gi|48994873|gb|U00096.2|_460556_499.286_+_4.23553000828347
gi|48994873|gb|U00096.2|	CAPPABLE_SEQ	TSS	460594	460594	4.410	+	.	gi|48994873|gb|U00096.2|_460594_4.410_+_4.12928301694497
gi|48994873|gb|U00096.2|	CAPPABLE_SEQ	TSS	460619	460619	814.504	+	.	gi|48994873|gb|U00096.2|_460619_814.504_+_4.84873110179905
gi|48994873|gb|U00096.2|	CAPPABLE_SEQ	TSS	460634	460634	1.878	+	.	gi|48994873|gb|U00096.2|_460634_1.878_+_4.89770142415386
gi|48994873|gb|U00096.2|	CAPPABLE_SEQ	TSS	460651	460651	42.383	+	.	gi|48994873|gb|U00096.2|_460651_42.383_+_4.9355278283603
gi|48994873|gb|U00096.2|	CAPPABLE_SEQ	TSS	460710	460710	6.206	+	.	gi|48994873|gb|U00096.2|_460710_6.206_+_4.6221680580288
gi|48994873|gb|U00096.2|	CAPPABLE_SEQ	TSS	460759	460759	4.083	+	.	gi|48994873|gb|U00096.2|_460759_4.083_+_2.21241564330474
gi|48994873|gb|U00096.2|	CAPPABLE_SEQ	TSS	460768	460768	45.405	+	.	gi|48994873|gb|U00096.2|_460768_45.405_+_4.79372494896188
gi|48994873|gb|U00096.2|	CAPPABLE_SEQ	TSS	461077	461077	22.294	+	.	gi|48994873|gb|U00096.2|_461077_22.294_+_2.56134279995614
gi|48994873|gb|U00096.2|	CAPPABLE_SEQ	TSS	461102	461102	10.453	+	.	gi|48994873|gb|U00096.2|_461102_10.453_+_4.78938700902069
gi|48994873|gb|U00096.2|	CAPPABLE_SEQ	TSS	461114	461114	3.593	+	.	gi|48994873|gb|U00096.2|_461114_3.593_+_3.24873079578109
gi|48994873|gb|U00096.2|	CAPPABLE_SEQ	TSS	461199	461199	5.063	+	.	gi|48994873|gb|U00096.2|_461199_5.063_+_6.32849684540989
gi|48994873|gb|U00096.2|	CAPPABLE_SEQ	TSS	461207	461207	2.042	+	.	gi|48994873|gb|U00096.2|_461207_2.042_+_5.01848722737788
gi|48994873|gb|U00096.2|	CAPPABLE_SEQ	TSS	461281	461281	2.123	+	.	gi|48994873|gb|U00096.2|_461281_2.123_+_3.48964623168431
gi|48994873|gb|U00096.2|	CAPPABLE_SEQ	TSS	462819	462819	1.552	+	.	gi|48994873|gb|U00096.2|_462819_1.552_+_4.62263291868721
gi|48994873|gb|U00096.2|	CAPPABLE_SEQ	TSS	463134	463134	1.633	+	.	gi|48994873|gb|U00096.2|_463134_1.633_+_4.69602915206178
gi|48994873|gb|U00096.2|	CAPPABLE_SEQ	TSS	465038	465038	1.878	+	.	gi|48994873|gb|U00096.2|_465038_1.878_+_4.89770142415386
gi|48994873|gb|U00096.2|	CAPPABLE_SEQ	TSS	465454	465454	2.123	+	.	gi|48994873|gb|U00096.2|_465454_2.123_+_5.07460873240546
gi|48994873|gb|U00096.2|	CAPPABLE_SEQ	TSS	466560	466560	2.042	+	.	gi|48994873|gb|U00096.2|_466560_2.042_+_5.01848722737788
gi|48994873|gb|U00096.2|	CAPPABLE_SEQ	TSS	466607	466607	4.246	+	.	gi|48994873|gb|U00096.2|_466607_4.246_+_6.07460873240546
gi|48994873|gb|U00096.2|	CAPPABLE_SEQ	TSS	467581	467581	8.411	+	.	gi|48994873|gb|U00096.2|_467581_8.411_+_4.73885360174632
gi|48994873|gb|U00096.2|	CAPPABLE_SEQ	TSS	467628	467628	8.901	+	.	gi|48994873|gb|U00096.2|_467628_8.901_+_5.55750928798035
gi|48994873|gb|U00096.2|	CAPPABLE_SEQ	TSS	467703	467703	35.033	+	.	gi|48994873|gb|U00096.2|_467703_35.033_+_6.31179207051337
gi|48994873|gb|U00096.2|	CAPPABLE_SEQ	TSS	467757	467757	1.633	+	.	gi|48994873|gb|U00096.2|_467757_1.633_+_4.69602915206178
gi|48994873|gb|U00096.2|	CAPPABLE_SEQ	TSS	468626	468626	1.715	+	.	gi|48994873|gb|U00096.2|_468626_1.715_+_3.76671293756026
gi|48994873|gb|U00096.2|	CAPPABLE_SEQ	TSS	471681	471681	6.043	+	.	gi|48994873|gb|U00096.2|_471681_6.043_+_6.58376930319975
gi|48994873|gb|U00096.2|	CAPPABLE_SEQ	TSS	472304	472304	4.165	+	.	gi|48994873|gb|U00096.2|_472304_4.165_+_3.46185835603184
gi|48994873|gb|U00096.2|	CAPPABLE_SEQ	TSS	473164	473164	2.287	+	.	gi|48994873|gb|U00096.2|_473164_2.287_+_5.18196072691176
gi|48994873|gb|U00096.2|	CAPPABLE_SEQ	TSS	473656	473656	2.287	+	.	gi|48994873|gb|U00096.2|_473656_2.287_+_5.18196072691176
gi|48994873|gb|U00096.2|	CAPPABLE_SEQ	TSS	474530	474530	31.440	+	.	gi|48994873|gb|U00096.2|_474530_31.440_+_5.96303367364605
gi|48994873|gb|U00096.2|	CAPPABLE_SEQ	TSS	474548	474548	2.695	+	.	gi|48994873|gb|U00096.2|_474548_2.695_+_4.41878963413995
gi|48994873|gb|U00096.2|	CAPPABLE_SEQ	TSS	474585	474585	1.715	+	.	gi|48994873|gb|U00096.2|_474585_1.715_+_3.1817504368391
gi|48994873|gb|U00096.2|	CAPPABLE_SEQ	TSS	474746	474746	2.368	+	.	gi|48994873|gb|U00096.2|_474746_2.368_+_4.23217344212903
gi|48994873|gb|U00096.2|	CAPPABLE_SEQ	TSS	475646	475646	217.713	+	.	gi|48994873|gb|U00096.2|_475646_217.713_+_4.12647276784118
gi|48994873|gb|U00096.2|	CAPPABLE_SEQ	TSS	475665	475665	1.552	+	.	gi|48994873|gb|U00096.2|_475665_1.552_+_4.62263291868721
gi|48994873|gb|U00096.2|	CAPPABLE_SEQ	TSS	475842	475842	19.844	+	.	gi|48994873|gb|U00096.2|_475842_19.844_+_4.30056727388589
gi|48994873|gb|U00096.2|	CAPPABLE_SEQ	TSS	477860	477860	3.838	+	.	gi|48994873|gb|U00096.2|_477860_3.838_+_4.34389657197431
gi|48994873|gb|U00096.2|	CAPPABLE_SEQ	TSS	477938	477938	1.552	+	.	gi|48994873|gb|U00096.2|_477938_1.552_+_4.62263291868721
gi|48994873|gb|U00096.2|	CAPPABLE_SEQ	TSS	478179	478179	1.715	+	.	gi|48994873|gb|U00096.2|_478179_1.715_+_4.76671293756026
gi|48994873|gb|U00096.2|	CAPPABLE_SEQ	TSS	478604	478604	16.333	+	.	gi|48994873|gb|U00096.2|_478604_16.333_+_4.69629416661248
gi|48994873|gb|U00096.2|	CAPPABLE_SEQ	TSS	479366	479366	3.348	+	.	gi|48994873|gb|U00096.2|_479366_3.348_+_5.73180388905043
gi|48994873|gb|U00096.2|	CAPPABLE_SEQ	TSS	479543	479543	3.675	+	.	gi|48994873|gb|U00096.2|_479543_3.675_+_4.86624861111117
gi|48994873|gb|U00096.2|	CAPPABLE_SEQ	TSS	479579	479579	2.205	+	.	gi|48994873|gb|U00096.2|_479579_2.205_+_5.12928301694497
gi|48994873|gb|U00096.2|	CAPPABLE_SEQ	TSS	479663	479663	6.043	+	.	gi|48994873|gb|U00096.2|_479663_6.043_+_6.58376930319975
gi|48994873|gb|U00096.2|	CAPPABLE_SEQ	TSS	481459	481459	6.206	+	.	gi|48994873|gb|U00096.2|_481459_6.206_+_4.6221680580288
gi|48994873|gb|U00096.2|	CAPPABLE_SEQ	TSS	482935	482935	4.165	+	.	gi|48994873|gb|U00096.2|_482935_4.165_+_5.04682085675299
gi|48994873|gb|U00096.2|	CAPPABLE_SEQ	TSS	484060	484060	3.103	+	.	gi|48994873|gb|U00096.2|_484060_3.103_+_5.6221680580288
gi|48994873|gb|U00096.2|	CAPPABLE_SEQ	TSS	484796	484796	2.940	+	.	gi|48994873|gb|U00096.2|_484796_2.940_+_5.54432051622381
gi|48994873|gb|U00096.2|	CAPPABLE_SEQ	TSS	484940	484940	59.287	+	.	gi|48994873|gb|U00096.2|_484940_59.287_+_4.55736560814283
gi|48994873|gb|U00096.2|	CAPPABLE_SEQ	TSS	484961	484961	2.613	+	.	gi|48994873|gb|U00096.2|_484961_2.613_+_5.3742114858201
gi|48994873|gb|U00096.2|	CAPPABLE_SEQ	TSS	485713	485713	11.514	+	.	gi|48994873|gb|U00096.2|_485713_11.514_+_3.81514446397479
gi|48994873|gb|U00096.2|	CAPPABLE_SEQ	TSS	485947	485947	8.085	+	.	gi|48994873|gb|U00096.2|_485947_8.085_+_4.68182403997374
gi|48994873|gb|U00096.2|	CAPPABLE_SEQ	TSS	488828	488828	5.226	+	.	gi|48994873|gb|U00096.2|_488828_5.226_+_3.78924898509895
gi|48994873|gb|U00096.2|	CAPPABLE_SEQ	TSS	490083	490083	188.396	+	.	gi|48994873|gb|U00096.2|_490083_188.396_+_4.76581045277047
gi|48994873|gb|U00096.2|	CAPPABLE_SEQ	TSS	490107	490107	1.715	+	.	gi|48994873|gb|U00096.2|_490107_1.715_+_3.76671293756026
gi|48994873|gb|U00096.2|	CAPPABLE_SEQ	TSS	490446	490446	7.595	+	.	gi|48994873|gb|U00096.2|_490446_7.595_+_3.91355432588953
gi|48994873|gb|U00096.2|	CAPPABLE_SEQ	TSS	490535	490535	23.927	+	.	gi|48994873|gb|U00096.2|_490535_23.927_+_4.04650601360334
gi|48994873|gb|U00096.2|	CAPPABLE_SEQ	TSS	490642	490642	2.777	+	.	gi|48994873|gb|U00096.2|_490642_2.777_+_5.46203153831893
gi|48994873|gb|U00096.2|	CAPPABLE_SEQ	TSS	491279	491279	47.609	+	.	gi|48994873|gb|U00096.2|_491279_47.609_+_4.35345178156129
gi|48994873|gb|U00096.2|	CAPPABLE_SEQ	TSS	491308	491308	2.123	+	.	gi|48994873|gb|U00096.2|_491308_2.123_+_5.07460873240546
gi|48994873|gb|U00096.2|	CAPPABLE_SEQ	TSS	491425	491425	3.185	+	.	gi|48994873|gb|U00096.2|_491425_3.185_+_4.65979773364375
gi|48994873|gb|U00096.2|	CAPPABLE_SEQ	TSS	493101	493101	3.838	+	.	gi|48994873|gb|U00096.2|_493101_3.838_+_5.92885907269546
gi|48994873|gb|U00096.2|	CAPPABLE_SEQ	TSS	493189	493189	10.290	+	.	gi|48994873|gb|U00096.2|_493189_10.290_+_4.54432051622381
gi|48994873|gb|U00096.2|	CAPPABLE_SEQ	TSS	494300	494300	125.189	+	.	gi|48994873|gb|U00096.2|_494300_125.189_+_4.20264142239407
gi|48994873|gb|U00096.2|	CAPPABLE_SEQ	TSS	494318	494318	3.185	+	.	gi|48994873|gb|U00096.2|_494318_3.185_+_3.33786963875638
gi|48994873|gb|U00096.2|	CAPPABLE_SEQ	TSS	494328	494328	10.126	+	.	gi|48994873|gb|U00096.2|_494328_10.126_+_4.00656875052253
gi|48994873|gb|U00096.2|	CAPPABLE_SEQ	TSS	494411	494411	1.715	+	.	gi|48994873|gb|U00096.2|_494411_1.715_+_4.76671293756026
gi|48994873|gb|U00096.2|	CAPPABLE_SEQ	TSS	495717	495717	4.818	+	.	gi|48994873|gb|U00096.2|_495717_4.818_+_4.6719762540174
gi|48994873|gb|U00096.2|	CAPPABLE_SEQ	TSS	496357	496357	105.672	+	.	gi|48994873|gb|U00096.2|_496357_105.672_+_4.7357646674292
gi|48994873|gb|U00096.2|	CAPPABLE_SEQ	TSS	496373	496373	1.715	+	.	gi|48994873|gb|U00096.2|_496373_1.715_+_4.76671293756026
gi|48994873|gb|U00096.2|	CAPPABLE_SEQ	TSS	496406	496406	5.063	+	.	gi|48994873|gb|U00096.2|_496406_5.063_+_4.74353434468874
gi|48994873|gb|U00096.2|	CAPPABLE_SEQ	TSS	496434	496434	2.777	+	.	gi|48994873|gb|U00096.2|_496434_2.777_+_5.46203153831893
gi|48994873|gb|U00096.2|	CAPPABLE_SEQ	TSS	496441	496441	2.205	+	.	gi|48994873|gb|U00096.2|_496441_2.205_+_5.12928301694497
gi|48994873|gb|U00096.2|	CAPPABLE_SEQ	TSS	496548	496548	5.635	+	.	gi|48994873|gb|U00096.2|_496548_5.635_+_4.89795747083851
gi|48994873|gb|U00096.2|	CAPPABLE_SEQ	TSS	496675	496675	4.328	+	.	gi|48994873|gb|U00096.2|_496675_4.328_+_6.1022048603269
gi|48994873|gb|U00096.2|	CAPPABLE_SEQ	TSS	497196	497196	10.861	+	.	gi|48994873|gb|U00096.2|_497196_10.861_+_7.42958939792316
gi|48994873|gb|U00096.2|	CAPPABLE_SEQ	TSS	497255	497255	30.460	+	.	gi|48994873|gb|U00096.2|_497255_30.460_+_4.67062664717655
gi|48994873|gb|U00096.2|	CAPPABLE_SEQ	TSS	497793	497793	3.022	+	.	gi|48994873|gb|U00096.2|_497793_3.022_+_4.58400802166491
gi|48994873|gb|U00096.2|	CAPPABLE_SEQ	TSS	498474	498474	2.042	+	.	gi|48994873|gb|U00096.2|_498474_2.042_+_5.01848722737788
gi|48994873|gb|U00096.2|	CAPPABLE_SEQ	TSS	498794	498794	9.555	+	.	gi|48994873|gb|U00096.2|_498794_9.555_+_4.2447602343649
gi|48994873|gb|U00096.2|	CAPPABLE_SEQ	TSS	499323	499323	4.410	+	.	gi|48994873|gb|U00096.2|_499323_4.410_+_4.12928301694497
gi|48994873|gb|U00096.2|	CAPPABLE_SEQ	TSS	500556	500556	5.308	+	.	gi|48994873|gb|U00096.2|_500556_5.308_+_4.81171023114912
gi|48994873|gb|U00096.2|	CAPPABLE_SEQ	TSS	502598	502598	5.308	+	.	gi|48994873|gb|U00096.2|_502598_5.308_+_6.39667273187028
gi|48994873|gb|U00096.2|	CAPPABLE_SEQ	TSS	504107	504107	10.616	+	.	gi|48994873|gb|U00096.2|_504107_10.616_+_4.81171023114912
gi|48994873|gb|U00096.2|	CAPPABLE_SEQ	TSS	505079	505079	5.145	+	.	gi|48994873|gb|U00096.2|_505079_5.145_+_4.76671293756026
gi|48994873|gb|U00096.2|	CAPPABLE_SEQ	TSS	505152	505152	3.022	+	.	gi|48994873|gb|U00096.2|_505152_3.022_+_5.58400802166491
gi|48994873|gb|U00096.2|	CAPPABLE_SEQ	TSS	506094	506094	9.065	+	.	gi|48994873|gb|U00096.2|_506094_9.065_+_4.1688113811316
gi|48994873|gb|U00096.2|	CAPPABLE_SEQ	TSS	506372	506372	7.105	+	.	gi|48994873|gb|U00096.2|_506372_7.105_+_3.35790739199293
gi|48994873|gb|U00096.2|	CAPPABLE_SEQ	TSS	506428	506428	12.331	+	.	gi|48994873|gb|U00096.2|_506428_12.331_+_2.61343805802739
gi|48994873|gb|U00096.2|	CAPPABLE_SEQ	TSS	506445	506445	4.736	+	.	gi|48994873|gb|U00096.2|_506445_4.736_+_1.5326147591548
gi|48994873|gb|U00096.2|	CAPPABLE_SEQ	TSS	506465	506465	10.371	+	.	gi|48994873|gb|U00096.2|_506465_10.371_+_4.19306246404133
gi|48994873|gb|U00096.2|	CAPPABLE_SEQ	TSS	507406	507406	55.449	+	.	gi|48994873|gb|U00096.2|_507406_55.449_+_5.69547874046848
gi|48994873|gb|U00096.2|	CAPPABLE_SEQ	TSS	507445	507445	10.779	+	.	gi|48994873|gb|U00096.2|_507445_10.779_+_6.4186557972234
gi|48994873|gb|U00096.2|	CAPPABLE_SEQ	TSS	507453	507453	5.226	+	.	gi|48994873|gb|U00096.2|_507453_5.226_+_6.3742114858201
gi|48994873|gb|U00096.2|	CAPPABLE_SEQ	TSS	507469	507469	4.246	+	.	gi|48994873|gb|U00096.2|_507469_4.246_+_5.07460873240546
gi|48994873|gb|U00096.2|	CAPPABLE_SEQ	TSS	507565	507565	2.042	+	.	gi|48994873|gb|U00096.2|_507565_2.042_+_5.01848722737788
gi|48994873|gb|U00096.2|	CAPPABLE_SEQ	TSS	507577	507577	2.695	+	.	gi|48994873|gb|U00096.2|_507577_2.695_+_5.41878963413995
gi|48994873|gb|U00096.2|	CAPPABLE_SEQ	TSS	510798	510798	7.268	+	.	gi|48994873|gb|U00096.2|_510798_7.268_+_6.8500627807342
gi|48994873|gb|U00096.2|	CAPPABLE_SEQ	TSS	510890	510890	1.552	+	.	gi|48994873|gb|U00096.2|_510890_1.552_+_4.62263291868721
gi|48994873|gb|U00096.2|	CAPPABLE_SEQ	TSS	511033	511033	2.368	+	.	gi|48994873|gb|U00096.2|_511033_2.368_+_5.23217344212903
gi|48994873|gb|U00096.2|	CAPPABLE_SEQ	TSS	511789	511789	2.940	+	.	gi|48994873|gb|U00096.2|_511789_2.940_+_4.54432051622381
gi|48994873|gb|U00096.2|	CAPPABLE_SEQ	TSS	512300	512300	2.613	+	.	gi|48994873|gb|U00096.2|_512300_2.613_+_5.3742114858201
gi|48994873|gb|U00096.2|	CAPPABLE_SEQ	TSS	513102	513102	3.675	+	.	gi|48994873|gb|U00096.2|_513102_3.675_+_5.86624861111117
gi|48994873|gb|U00096.2|	CAPPABLE_SEQ	TSS	513131	513131	49.243	+	.	gi|48994873|gb|U00096.2|_513131_49.243_+_5.91167400350077
gi|48994873|gb|U00096.2|	CAPPABLE_SEQ	TSS	513178	513178	100.282	+	.	gi|48994873|gb|U00096.2|_513178_100.282_+_4.70681255316134
gi|48994873|gb|U00096.2|	CAPPABLE_SEQ	TSS	513196	513196	2.042	+	.	gi|48994873|gb|U00096.2|_513196_2.042_+_5.01848722737788
gi|48994873|gb|U00096.2|	CAPPABLE_SEQ	TSS	515116	515116	44.180	+	.	gi|48994873|gb|U00096.2|_515116_44.180_+_3.96299091186454
gi|48994873|gb|U00096.2|	CAPPABLE_SEQ	TSS	515440	515440	1.715	+	.	gi|48994873|gb|U00096.2|_515440_1.715_+_4.76671293756026
gi|48994873|gb|U00096.2|	CAPPABLE_SEQ	TSS	518168	518168	1.633	+	.	gi|48994873|gb|U00096.2|_518168_1.633_+_4.69602915206178
gi|48994873|gb|U00096.2|	CAPPABLE_SEQ	TSS	518388	518388	1.552	+	.	gi|48994873|gb|U00096.2|_518388_1.552_+_3.62263291868721
gi|48994873|gb|U00096.2|	CAPPABLE_SEQ	TSS	518615	518615	2.450	+	.	gi|48994873|gb|U00096.2|_518615_2.450_+_3.69632360966886
gi|48994873|gb|U00096.2|	CAPPABLE_SEQ	TSS	523635	523635	3.185	+	.	gi|48994873|gb|U00096.2|_523635_3.185_+_5.65979773364375
gi|48994873|gb|U00096.2|	CAPPABLE_SEQ	TSS	523647	523647	3.838	+	.	gi|48994873|gb|U00096.2|_523647_3.838_+_3.92885907269546
gi|48994873|gb|U00096.2|	CAPPABLE_SEQ	TSS	524540	524540	12.984	+	.	gi|48994873|gb|U00096.2|_524540_12.984_+_4.51724235960574
gi|48994873|gb|U00096.2|	CAPPABLE_SEQ	TSS	526158	526158	23.437	+	.	gi|48994873|gb|U00096.2|_526158_23.437_+_5.73186544666531
gi|48994873|gb|U00096.2|	CAPPABLE_SEQ	TSS	526336	526336	3.511	+	.	gi|48994873|gb|U00096.2|_526336_3.511_+_5.80038635738084
gi|48994873|gb|U00096.2|	CAPPABLE_SEQ	TSS	526430	526430	6.288	+	.	gi|48994873|gb|U00096.2|_526430_6.288_+_5.05614307803753
gi|48994873|gb|U00096.2|	CAPPABLE_SEQ	TSS	526438	526438	4.491	+	.	gi|48994873|gb|U00096.2|_526438_4.491_+_4.15554108327966
gi|48994873|gb|U00096.2|	CAPPABLE_SEQ	TSS	526465	526465	5.226	+	.	gi|48994873|gb|U00096.2|_526465_5.226_+_6.3742114858201
gi|48994873|gb|U00096.2|	CAPPABLE_SEQ	TSS	526493	526493	19.027	+	.	gi|48994873|gb|U00096.2|_526493_19.027_+_4.65542765417381
gi|48994873|gb|U00096.2|	CAPPABLE_SEQ	TSS	527354	527354	4.410	+	.	gi|48994873|gb|U00096.2|_527354_4.410_+_3.8073549220576
gi|48994873|gb|U00096.2|	CAPPABLE_SEQ	TSS	527752	527752	2.368	+	.	gi|48994873|gb|U00096.2|_527752_2.368_+_4.23217344212903
gi|48994873|gb|U00096.2|	CAPPABLE_SEQ	TSS	528315	528315	1.552	+	.	gi|48994873|gb|U00096.2|_528315_1.552_+_4.62263291868721
gi|48994873|gb|U00096.2|	CAPPABLE_SEQ	TSS	529667	529667	3.756	+	.	gi|48994873|gb|U00096.2|_529667_3.756_+_5.89770142415386
gi|48994873|gb|U00096.2|	CAPPABLE_SEQ	TSS	531614	531614	2.042	+	.	gi|48994873|gb|U00096.2|_531614_2.042_+_4.01848722737788
gi|48994873|gb|U00096.2|	CAPPABLE_SEQ	TSS	531840	531840	9.881	+	.	gi|48994873|gb|U00096.2|_531840_9.881_+_4.29316141734813
gi|48994873|gb|U00096.2|	CAPPABLE_SEQ	TSS	532189	532189	26.867	+	.	gi|48994873|gb|U00096.2|_532189_26.867_+_1.98244076252466
gi|48994873|gb|U00096.2|	CAPPABLE_SEQ	TSS	532207	532207	44.261	+	.	gi|48994873|gb|U00096.2|_532207_44.261_+_3.10003400013763
gi|48994873|gb|U00096.2|	CAPPABLE_SEQ	TSS	532226	532226	1.797	+	.	gi|48994873|gb|U00096.2|_532226_1.797_+_4.83409477001002
gi|48994873|gb|U00096.2|	CAPPABLE_SEQ	TSS	532237	532237	2.287	+	.	gi|48994873|gb|U00096.2|_532237_2.287_+_3.5969982261906
gi|48994873|gb|U00096.2|	CAPPABLE_SEQ	TSS	532799	532799	4.246	+	.	gi|48994873|gb|U00096.2|_532799_4.246_+_4.48964623168431
gi|48994873|gb|U00096.2|	CAPPABLE_SEQ	TSS	532856	532856	409.865	+	.	gi|48994873|gb|U00096.2|_532856_409.865_+_3.33311190186112
gi|48994873|gb|U00096.2|	CAPPABLE_SEQ	TSS	532901	532901	1.552	+	.	gi|48994873|gb|U00096.2|_532901_1.552_+_4.62263291868721
gi|48994873|gb|U00096.2|	CAPPABLE_SEQ	TSS	532952	532952	1.715	+	.	gi|48994873|gb|U00096.2|_532952_1.715_+_4.76671293756026
gi|48994873|gb|U00096.2|	CAPPABLE_SEQ	TSS	532964	532964	2.123	+	.	gi|48994873|gb|U00096.2|_532964_2.123_+_5.07460873240546
gi|48994873|gb|U00096.2|	CAPPABLE_SEQ	TSS	532997	532997	4.573	+	.	gi|48994873|gb|U00096.2|_532997_4.573_+_6.18164528030705
gi|48994873|gb|U00096.2|	CAPPABLE_SEQ	TSS	534049	534049	48.426	+	.	gi|48994873|gb|U00096.2|_534049_48.426_+_5.0022062752657
gi|48994873|gb|U00096.2|	CAPPABLE_SEQ	TSS	539572	539572	10.861	+	.	gi|48994873|gb|U00096.2|_539572_10.861_+_3.34347424013457
gi|48994873|gb|U00096.2|	CAPPABLE_SEQ	TSS	550157	550157	2.450	+	.	gi|48994873|gb|U00096.2|_550157_2.450_+_4.28128611039002
gi|48994873|gb|U00096.2|	CAPPABLE_SEQ	TSS	553719	553719	1.715	+	.	gi|48994873|gb|U00096.2|_553719_1.715_+_4.76671293756026
gi|48994873|gb|U00096.2|	CAPPABLE_SEQ	TSS	553738	553738	2.450	+	.	gi|48994873|gb|U00096.2|_553738_2.450_+_5.28128611039002
gi|48994873|gb|U00096.2|	CAPPABLE_SEQ	TSS	553773	553773	2.368	+	.	gi|48994873|gb|U00096.2|_553773_2.368_+_4.23217344212903
gi|48994873|gb|U00096.2|	CAPPABLE_SEQ	TSS	553800	553800	157.527	+	.	gi|48994873|gb|U00096.2|_553800_157.527_+_6.70395165583804
gi|48994873|gb|U00096.2|	CAPPABLE_SEQ	TSS	553819	553819	3.838	+	.	gi|48994873|gb|U00096.2|_553819_3.838_+_5.92885907269546
gi|48994873|gb|U00096.2|	CAPPABLE_SEQ	TSS	553829	553829	2.368	+	.	gi|48994873|gb|U00096.2|_553829_2.368_+_5.23217344212903
gi|48994873|gb|U00096.2|	CAPPABLE_SEQ	TSS	553850	553850	2.777	+	.	gi|48994873|gb|U00096.2|_553850_2.777_+_4.46203153831893
gi|48994873|gb|U00096.2|	CAPPABLE_SEQ	TSS	553943	553943	3.103	+	.	gi|48994873|gb|U00096.2|_553943_3.103_+_3.03720555730765
gi|48994873|gb|U00096.2|	CAPPABLE_SEQ	TSS	554021	554021	10.534	+	.	gi|48994873|gb|U00096.2|_554021_10.534_+_5.06355772576668
gi|48994873|gb|U00096.2|	CAPPABLE_SEQ	TSS	554687	554687	3.103	+	.	gi|48994873|gb|U00096.2|_554687_3.103_+_4.6221680580288
gi|48994873|gb|U00096.2|	CAPPABLE_SEQ	TSS	557255	557255	11.923	+	.	gi|48994873|gb|U00096.2|_557255_11.923_+_6.56417974055535
gi|48994873|gb|U00096.2|	CAPPABLE_SEQ	TSS	560484	560484	1.715	+	.	gi|48994873|gb|U00096.2|_560484_1.715_+_4.76671293756026
gi|48994873|gb|U00096.2|	CAPPABLE_SEQ	TSS	562684	562684	1.878	+	.	gi|48994873|gb|U00096.2|_562684_1.878_+_3.3127389234327
gi|48994873|gb|U00096.2|	CAPPABLE_SEQ	TSS	563601	563601	6.533	+	.	gi|48994873|gb|U00096.2|_563601_6.533_+_4.11128750018007
gi|48994873|gb|U00096.2|	CAPPABLE_SEQ	TSS	563921	563921	7.023	+	.	gi|48994873|gb|U00096.2|_563921_7.023_+_4.2156292956121
gi|48994873|gb|U00096.2|	CAPPABLE_SEQ	TSS	565315	565315	16.414	+	.	gi|48994873|gb|U00096.2|_565315_16.414_+_5.44039681373838
gi|48994873|gb|U00096.2|	CAPPABLE_SEQ	TSS	566052	566052	7.431	+	.	gi|48994873|gb|U00096.2|_566052_7.431_+_4.29709822974645
gi|48994873|gb|U00096.2|	CAPPABLE_SEQ	TSS	566236	566236	1.552	+	.	gi|48994873|gb|U00096.2|_566236_1.552_+_4.62263291868721
gi|48994873|gb|U00096.2|	CAPPABLE_SEQ	TSS	567166	567166	16.251	+	.	gi|48994873|gb|U00096.2|_567166_16.251_+_5.68903285780493
gi|48994873|gb|U00096.2|	CAPPABLE_SEQ	TSS	567241	567241	2.123	+	.	gi|48994873|gb|U00096.2|_567241_2.123_+_4.07460873240546
gi|48994873|gb|U00096.2|	CAPPABLE_SEQ	TSS	567514	567514	12.903	+	.	gi|48994873|gb|U00096.2|_567514_12.903_+_3.77277586730397
gi|48994873|gb|U00096.2|	CAPPABLE_SEQ	TSS	568494	568494	1.633	+	.	gi|48994873|gb|U00096.2|_568494_1.633_+_4.69602915206178
gi|48994873|gb|U00096.2|	CAPPABLE_SEQ	TSS	568538	568538	1.878	+	.	gi|48994873|gb|U00096.2|_568538_1.878_+_4.89770142415386
gi|48994873|gb|U00096.2|	CAPPABLE_SEQ	TSS	570094	570094	4.900	+	.	gi|48994873|gb|U00096.2|_570094_4.900_+_3.28128611039002
gi|48994873|gb|U00096.2|	CAPPABLE_SEQ	TSS	570410	570410	5.553	+	.	gi|48994873|gb|U00096.2|_570410_5.553_+_3.87680925637066
gi|48994873|gb|U00096.2|	CAPPABLE_SEQ	TSS	570491	570491	3.593	+	.	gi|48994873|gb|U00096.2|_570491_3.593_+_4.24873079578109
gi|48994873|gb|U00096.2|	CAPPABLE_SEQ	TSS	570526	570526	1.878	+	.	gi|48994873|gb|U00096.2|_570526_1.878_+_4.89770142415386
gi|48994873|gb|U00096.2|	CAPPABLE_SEQ	TSS	570587	570587	2.613	+	.	gi|48994873|gb|U00096.2|_570587_2.613_+_4.3742114858201
gi|48994873|gb|U00096.2|	CAPPABLE_SEQ	TSS	570620	570620	7.431	+	.	gi|48994873|gb|U00096.2|_570620_7.431_+_3.18338362102577
gi|48994873|gb|U00096.2|	CAPPABLE_SEQ	TSS	570672	570672	1.552	+	.	gi|48994873|gb|U00096.2|_570672_1.552_+_4.62263291868721
gi|48994873|gb|U00096.2|	CAPPABLE_SEQ	TSS	570688	570688	2.123	+	.	gi|48994873|gb|U00096.2|_570688_2.123_+_5.07460873240546
gi|48994873|gb|U00096.2|	CAPPABLE_SEQ	TSS	570856	570856	2.123	+	.	gi|48994873|gb|U00096.2|_570856_2.123_+_3.48964623168431
gi|48994873|gb|U00096.2|	CAPPABLE_SEQ	TSS	571084	571084	7.758	+	.	gi|48994873|gb|U00096.2|_571084_7.758_+_6.94418913703149
gi|48994873|gb|U00096.2|	CAPPABLE_SEQ	TSS	571154	571154	2.123	+	.	gi|48994873|gb|U00096.2|_571154_2.123_+_5.07460873240546
gi|48994873|gb|U00096.2|	CAPPABLE_SEQ	TSS	571196	571196	1.552	+	.	gi|48994873|gb|U00096.2|_571196_1.552_+_4.62263291868721
gi|48994873|gb|U00096.2|	CAPPABLE_SEQ	TSS	571565	571565	2.858	+	.	gi|48994873|gb|U00096.2|_571565_2.858_+_5.5035102775959
gi|48994873|gb|U00096.2|	CAPPABLE_SEQ	TSS	572979	572979	1.960	+	.	gi|48994873|gb|U00096.2|_572979_1.960_+_4.95935801550265
gi|48994873|gb|U00096.2|	CAPPABLE_SEQ	TSS	573406	573406	9.310	+	.	gi|48994873|gb|U00096.2|_573406_9.310_+_5.20728552894624
gi|48994873|gb|U00096.2|	CAPPABLE_SEQ	TSS	575093	575093	16.823	+	.	gi|48994873|gb|U00096.2|_575093_16.823_+_8.06086745648158
gi|48994873|gb|U00096.2|	CAPPABLE_SEQ	TSS	575453	575453	2.777	+	.	gi|48994873|gb|U00096.2|_575453_2.777_+_5.46203153831893
gi|48994873|gb|U00096.2|	CAPPABLE_SEQ	TSS	576081	576081	90.237	+	.	gi|48994873|gb|U00096.2|_576081_90.237_+_3.70383312872879
gi|48994873|gb|U00096.2|	CAPPABLE_SEQ	TSS	576452	576452	1.715	+	.	gi|48994873|gb|U00096.2|_576452_1.715_+_4.76671293756026
gi|48994873|gb|U00096.2|	CAPPABLE_SEQ	TSS	576907	576907	4.655	+	.	gi|48994873|gb|U00096.2|_576907_4.655_+_4.20728552894624
gi|48994873|gb|U00096.2|	CAPPABLE_SEQ	TSS	576971	576971	1.960	+	.	gi|48994873|gb|U00096.2|_576971_1.960_+_4.95935801550265
gi|48994873|gb|U00096.2|	CAPPABLE_SEQ	TSS	578414	578414	2.777	+	.	gi|48994873|gb|U00096.2|_578414_2.777_+_2.46203153831893
gi|48994873|gb|U00096.2|	CAPPABLE_SEQ	TSS	578931	578931	3.675	+	.	gi|48994873|gb|U00096.2|_578931_3.675_+_5.86624861111117
gi|48994873|gb|U00096.2|	CAPPABLE_SEQ	TSS	579199	579199	6.451	+	.	gi|48994873|gb|U00096.2|_579199_6.451_+_4.67802717801056
gi|48994873|gb|U00096.2|	CAPPABLE_SEQ	TSS	579737	579737	6.370	+	.	gi|48994873|gb|U00096.2|_579737_6.370_+_3.20036611500645
gi|48994873|gb|U00096.2|	CAPPABLE_SEQ	TSS	579773	579773	5.716	+	.	gi|48994873|gb|U00096.2|_579773_5.716_+_3.33358527615359
gi|48994873|gb|U00096.2|	CAPPABLE_SEQ	TSS	581388	581388	5.226	+	.	gi|48994873|gb|U00096.2|_581388_5.226_+_5.3742114858201
gi|48994873|gb|U00096.2|	CAPPABLE_SEQ	TSS	581439	581439	1.633	+	.	gi|48994873|gb|U00096.2|_581439_1.633_+_4.69602915206178
gi|48994873|gb|U00096.2|	CAPPABLE_SEQ	TSS	582147	582147	2.532	+	.	gi|48994873|gb|U00096.2|_582147_2.532_+_4.32878176592842
gi|48994873|gb|U00096.2|	CAPPABLE_SEQ	TSS	582819	582819	10.045	+	.	gi|48994873|gb|U00096.2|_582819_10.045_+_7.31691002012074
gi|48994873|gb|U00096.2|	CAPPABLE_SEQ	TSS	582846	582846	13.066	+	.	gi|48994873|gb|U00096.2|_582846_13.066_+_5.11128750018007
gi|48994873|gb|U00096.2|	CAPPABLE_SEQ	TSS	582860	582860	1.878	+	.	gi|48994873|gb|U00096.2|_582860_1.878_+_4.89770142415386
gi|48994873|gb|U00096.2|	CAPPABLE_SEQ	TSS	582913	582913	3.675	+	.	gi|48994873|gb|U00096.2|_582913_3.675_+_5.86624861111117
gi|48994873|gb|U00096.2|	CAPPABLE_SEQ	TSS	582967	582967	1.715	+	.	gi|48994873|gb|U00096.2|_582967_1.715_+_4.76671293756026
gi|48994873|gb|U00096.2|	CAPPABLE_SEQ	TSS	582996	582996	1.878	+	.	gi|48994873|gb|U00096.2|_582996_1.878_+_4.89770142415386
gi|48994873|gb|U00096.2|	CAPPABLE_SEQ	TSS	583090	583090	11.596	+	.	gi|48994873|gb|U00096.2|_583090_11.596_+_4.35413469311917
gi|48994873|gb|U00096.2|	CAPPABLE_SEQ	TSS	583204	583204	6.941	+	.	gi|48994873|gb|U00096.2|_583204_6.941_+_5.78364789011993
gi|48994873|gb|U00096.2|	CAPPABLE_SEQ	TSS	584331	584331	7.023	+	.	gi|48994873|gb|U00096.2|_584331_7.023_+_5.80059179633325
gi|48994873|gb|U00096.2|	CAPPABLE_SEQ	TSS	585114	585114	2.940	+	.	gi|48994873|gb|U00096.2|_585114_2.940_+_3.54432051622381
gi|48994873|gb|U00096.2|	CAPPABLE_SEQ	TSS	585142	585142	2.532	+	.	gi|48994873|gb|U00096.2|_585142_2.532_+_3.74381926520727
gi|48994873|gb|U00096.2|	CAPPABLE_SEQ	TSS	585155	585155	6.451	+	.	gi|48994873|gb|U00096.2|_585155_6.451_+_3.09497426729804
gi|48994873|gb|U00096.2|	CAPPABLE_SEQ	TSS	585934	585934	10.534	+	.	gi|48994873|gb|U00096.2|_585934_10.534_+_4.38548582065404
gi|48994873|gb|U00096.2|	CAPPABLE_SEQ	TSS	585955	585955	6.615	+	.	gi|48994873|gb|U00096.2|_585955_6.615_+_6.71424551766612
gi|48994873|gb|U00096.2|	CAPPABLE_SEQ	TSS	586184	586184	9.146	+	.	gi|48994873|gb|U00096.2|_586184_9.146_+_4.18164528030705
gi|48994873|gb|U00096.2|	CAPPABLE_SEQ	TSS	590272	590272	4.818	+	.	gi|48994873|gb|U00096.2|_590272_4.818_+_5.25693875473855
gi|48994873|gb|U00096.2|	CAPPABLE_SEQ	TSS	591611	591611	2.205	+	.	gi|48994873|gb|U00096.2|_591611_2.205_+_5.12928301694497
gi|48994873|gb|U00096.2|	CAPPABLE_SEQ	TSS	591945	591945	1.633	+	.	gi|48994873|gb|U00096.2|_591945_1.633_+_4.69602915206178
gi|48994873|gb|U00096.2|	CAPPABLE_SEQ	TSS	592812	592812	3.348	+	.	gi|48994873|gb|U00096.2|_592812_3.348_+_5.73180388905043
gi|48994873|gb|U00096.2|	CAPPABLE_SEQ	TSS	593439	593439	4.328	+	.	gi|48994873|gb|U00096.2|_593439_4.328_+_4.1022048603269
gi|48994873|gb|U00096.2|	CAPPABLE_SEQ	TSS	594797	594797	4.900	+	.	gi|48994873|gb|U00096.2|_594797_4.900_+_4.69632360966886
gi|48994873|gb|U00096.2|	CAPPABLE_SEQ	TSS	601152	601152	2.368	+	.	gi|48994873|gb|U00096.2|_601152_2.368_+_3.64721094140788
gi|48994873|gb|U00096.2|	CAPPABLE_SEQ	TSS	601272	601272	1.633	+	.	gi|48994873|gb|U00096.2|_601272_1.633_+_4.69602915206178
gi|48994873|gb|U00096.2|	CAPPABLE_SEQ	TSS	602342	602342	2.613	+	.	gi|48994873|gb|U00096.2|_602342_2.613_+_4.3742114858201
gi|48994873|gb|U00096.2|	CAPPABLE_SEQ	TSS	602685	602685	3.267	+	.	gi|48994873|gb|U00096.2|_602685_3.267_+_5.69647081593815
gi|48994873|gb|U00096.2|	CAPPABLE_SEQ	TSS	602750	602750	8.575	+	.	gi|48994873|gb|U00096.2|_602750_8.575_+_7.08864103244762
gi|48994873|gb|U00096.2|	CAPPABLE_SEQ	TSS	602853	602853	4.001	+	.	gi|48994873|gb|U00096.2|_602853_4.001_+_5.98886498984569
gi|48994873|gb|U00096.2|	CAPPABLE_SEQ	TSS	604063	604063	1.878	+	.	gi|48994873|gb|U00096.2|_604063_1.878_+_4.89770142415386
gi|48994873|gb|U00096.2|	CAPPABLE_SEQ	TSS	606136	606136	2.858	+	.	gi|48994873|gb|U00096.2|_606136_2.858_+_3.18158218270854
gi|48994873|gb|U00096.2|	CAPPABLE_SEQ	TSS	607179	607179	6.533	+	.	gi|48994873|gb|U00096.2|_607179_6.533_+_3.88889507884362
gi|48994873|gb|U00096.2|	CAPPABLE_SEQ	TSS	607288	607288	10.126	+	.	gi|48994873|gb|U00096.2|_607288_10.126_+_4.15857184396758
gi|48994873|gb|U00096.2|	CAPPABLE_SEQ	TSS	607306	607306	1.633	+	.	gi|48994873|gb|U00096.2|_607306_1.633_+_4.69602915206178
gi|48994873|gb|U00096.2|	CAPPABLE_SEQ	TSS	607702	607702	5.063	+	.	gi|48994873|gb|U00096.2|_607702_5.063_+_6.32849684540989
gi|48994873|gb|U00096.2|	CAPPABLE_SEQ	TSS	608322	608322	6.043	+	.	gi|48994873|gb|U00096.2|_608322_6.043_+_5.58376930319976
gi|48994873|gb|U00096.2|	CAPPABLE_SEQ	TSS	608341	608341	1.715	+	.	gi|48994873|gb|U00096.2|_608341_1.715_+_4.76671293756026
gi|48994873|gb|U00096.2|	CAPPABLE_SEQ	TSS	609914	609914	4.655	+	.	gi|48994873|gb|U00096.2|_609914_4.655_+_6.20728552894624
gi|48994873|gb|U00096.2|	CAPPABLE_SEQ	TSS	611911	611911	155.813	+	.	gi|48994873|gb|U00096.2|_611911_155.813_+_4.3905037709822
gi|48994873|gb|U00096.2|	CAPPABLE_SEQ	TSS	611929	611929	5.145	+	.	gi|48994873|gb|U00096.2|_611929_5.145_+_3.54432051622381
gi|48994873|gb|U00096.2|	CAPPABLE_SEQ	TSS	611941	611941	2.123	+	.	gi|48994873|gb|U00096.2|_611941_2.123_+_3.07460873240546
gi|48994873|gb|U00096.2|	CAPPABLE_SEQ	TSS	611958	611958	2.777	+	.	gi|48994873|gb|U00096.2|_611958_2.777_+_4.46203153831893
gi|48994873|gb|U00096.2|	CAPPABLE_SEQ	TSS	611968	611968	2.532	+	.	gi|48994873|gb|U00096.2|_611968_2.532_+_4.32878176592842
gi|48994873|gb|U00096.2|	CAPPABLE_SEQ	TSS	612056	612056	1.552	+	.	gi|48994873|gb|U00096.2|_612056_1.552_+_4.62263291868721
gi|48994873|gb|U00096.2|	CAPPABLE_SEQ	TSS	612066	612066	1.552	+	.	gi|48994873|gb|U00096.2|_612066_1.552_+_4.62263291868721
gi|48994873|gb|U00096.2|	CAPPABLE_SEQ	TSS	617210	617210	3.675	+	.	gi|48994873|gb|U00096.2|_617210_3.675_+_5.86624861111117
gi|48994873|gb|U00096.2|	CAPPABLE_SEQ	TSS	617434	617434	2.123	+	.	gi|48994873|gb|U00096.2|_617434_2.123_+_5.07460873240546
gi|48994873|gb|U00096.2|	CAPPABLE_SEQ	TSS	619374	619374	4.001	+	.	gi|48994873|gb|U00096.2|_619374_4.001_+_5.98886498984569
gi|48994873|gb|U00096.2|	CAPPABLE_SEQ	TSS	621481	621481	8.575	+	.	gi|48994873|gb|U00096.2|_621481_8.575_+_5.50367853172646
gi|48994873|gb|U00096.2|	CAPPABLE_SEQ	TSS	624054	624054	75.048	+	.	gi|48994873|gb|U00096.2|_624054_75.048_+_3.80993319104483
gi|48994873|gb|U00096.2|	CAPPABLE_SEQ	TSS	624073	624073	1.715	+	.	gi|48994873|gb|U00096.2|_624073_1.715_+_3.76671293756026
gi|48994873|gb|U00096.2|	CAPPABLE_SEQ	TSS	624099	624099	10.290	+	.	gi|48994873|gb|U00096.2|_624099_10.290_+_4.76671293756026
gi|48994873|gb|U00096.2|	CAPPABLE_SEQ	TSS	624111	624111	2.695	+	.	gi|48994873|gb|U00096.2|_624111_2.695_+_5.41878963413995
gi|48994873|gb|U00096.2|	CAPPABLE_SEQ	TSS	624190	624190	2.287	+	.	gi|48994873|gb|U00096.2|_624190_2.287_+_5.18196072691176
gi|48994873|gb|U00096.2|	CAPPABLE_SEQ	TSS	629063	629063	2.940	+	.	gi|48994873|gb|U00096.2|_629063_2.940_+_4.54432051622381
gi|48994873|gb|U00096.2|	CAPPABLE_SEQ	TSS	629071	629071	2.695	+	.	gi|48994873|gb|U00096.2|_629071_2.695_+_3.09686153925259
gi|48994873|gb|U00096.2|	CAPPABLE_SEQ	TSS	629081	629081	36.013	+	.	gi|48994873|gb|U00096.2|_629081_36.013_+_4.99029801945113
gi|48994873|gb|U00096.2|	CAPPABLE_SEQ	TSS	629094	629094	2.123	+	.	gi|48994873|gb|U00096.2|_629094_2.123_+_3.48964623168431
gi|48994873|gb|U00096.2|	CAPPABLE_SEQ	TSS	629128	629128	8.330	+	.	gi|48994873|gb|U00096.2|_629128_8.330_+_3.14145773089107
gi|48994873|gb|U00096.2|	CAPPABLE_SEQ	TSS	631017	631017	3.103	+	.	gi|48994873|gb|U00096.2|_631017_3.103_+_4.03720555730765
gi|48994873|gb|U00096.2|	CAPPABLE_SEQ	TSS	631232	631232	3.511	+	.	gi|48994873|gb|U00096.2|_631232_3.511_+_3.80038635738084
gi|48994873|gb|U00096.2|	CAPPABLE_SEQ	TSS	631808	631808	8.085	+	.	gi|48994873|gb|U00096.2|_631808_8.085_+_6.00375213486111
gi|48994873|gb|U00096.2|	CAPPABLE_SEQ	TSS	632780	632780	631.335	+	.	gi|48994873|gb|U00096.2|_632780_631.335_+_7.89953974648963
gi|48994873|gb|U00096.2|	CAPPABLE_SEQ	TSS	632800	632800	4.491	+	.	gi|48994873|gb|U00096.2|_632800_4.491_+_6.15554108327966
gi|48994873|gb|U00096.2|	CAPPABLE_SEQ	TSS	632812	632812	16.333	+	.	gi|48994873|gb|U00096.2|_632812_16.333_+_8.01822226149985
gi|48994873|gb|U00096.2|	CAPPABLE_SEQ	TSS	633721	633721	2.613	+	.	gi|48994873|gb|U00096.2|_633721_2.613_+_5.3742114858201
gi|48994873|gb|U00096.2|	CAPPABLE_SEQ	TSS	633776	633776	2.450	+	.	gi|48994873|gb|U00096.2|_633776_2.450_+_4.28128611039002
gi|48994873|gb|U00096.2|	CAPPABLE_SEQ	TSS	634679	634679	2.450	+	.	gi|48994873|gb|U00096.2|_634679_2.450_+_5.28128611039002
gi|48994873|gb|U00096.2|	CAPPABLE_SEQ	TSS	634711	634711	1.552	+	.	gi|48994873|gb|U00096.2|_634711_1.552_+_4.62263291868721
gi|48994873|gb|U00096.2|	CAPPABLE_SEQ	TSS	636293	636293	2.777	+	.	gi|48994873|gb|U00096.2|_636293_2.777_+_3.46203153831893
gi|48994873|gb|U00096.2|	CAPPABLE_SEQ	TSS	636511	636511	27.275	+	.	gi|48994873|gb|U00096.2|_636511_27.275_+_3.95147481677815
gi|48994873|gb|U00096.2|	CAPPABLE_SEQ	TSS	636586	636586	1.878	+	.	gi|48994873|gb|U00096.2|_636586_1.878_+_3.89770142415386
gi|48994873|gb|U00096.2|	CAPPABLE_SEQ	TSS	637421	637421	7.105	+	.	gi|48994873|gb|U00096.2|_637421_7.105_+_3.35790739199293
gi|48994873|gb|U00096.2|	CAPPABLE_SEQ	TSS	637852	637852	15.843	+	.	gi|48994873|gb|U00096.2|_637852_15.843_+_2.69005061759054
gi|48994873|gb|U00096.2|	CAPPABLE_SEQ	TSS	637916	637916	4.246	+	.	gi|48994873|gb|U00096.2|_637916_4.246_+_2.7526806375181
gi|48994873|gb|U00096.2|	CAPPABLE_SEQ	TSS	637940	637940	4.328	+	.	gi|48994873|gb|U00096.2|_637940_4.328_+_5.1022048603269
gi|48994873|gb|U00096.2|	CAPPABLE_SEQ	TSS	637981	637981	2.042	+	.	gi|48994873|gb|U00096.2|_637981_2.042_+_5.01848722737788
gi|48994873|gb|U00096.2|	CAPPABLE_SEQ	TSS	638012	638012	1.797	+	.	gi|48994873|gb|U00096.2|_638012_1.797_+_4.83409477001002
gi|48994873|gb|U00096.2|	CAPPABLE_SEQ	TSS	638046	638046	1.715	+	.	gi|48994873|gb|U00096.2|_638046_1.715_+_4.76671293756026
gi|48994873|gb|U00096.2|	CAPPABLE_SEQ	TSS	638064	638064	2.532	+	.	gi|48994873|gb|U00096.2|_638064_2.532_+_5.32878176592842
gi|48994873|gb|U00096.2|	CAPPABLE_SEQ	TSS	638076	638076	1.633	+	.	gi|48994873|gb|U00096.2|_638076_1.633_+_4.69602915206178
gi|48994873|gb|U00096.2|	CAPPABLE_SEQ	TSS	638084	638084	7.431	+	.	gi|48994873|gb|U00096.2|_638084_7.431_+_5.8820607304676
gi|48994873|gb|U00096.2|	CAPPABLE_SEQ	TSS	638104	638104	10.616	+	.	gi|48994873|gb|U00096.2|_638104_10.616_+_5.39667273187028
gi|48994873|gb|U00096.2|	CAPPABLE_SEQ	TSS	638132	638132	8.330	+	.	gi|48994873|gb|U00096.2|_638132_8.330_+_7.04682085675299
gi|48994873|gb|U00096.2|	CAPPABLE_SEQ	TSS	638144	638144	362.419	+	.	gi|48994873|gb|U00096.2|_638144_362.419_+_4.92112806355593
gi|48994873|gb|U00096.2|	CAPPABLE_SEQ	TSS	638177	638177	2.695	+	.	gi|48994873|gb|U00096.2|_638177_2.695_+_5.41878963413995
gi|48994873|gb|U00096.2|	CAPPABLE_SEQ	TSS	638186	638186	3.756	+	.	gi|48994873|gb|U00096.2|_638186_3.756_+_4.89770142415386
gi|48994873|gb|U00096.2|	CAPPABLE_SEQ	TSS	638197	638197	4.818	+	.	gi|48994873|gb|U00096.2|_638197_4.818_+_5.25693875473855
gi|48994873|gb|U00096.2|	CAPPABLE_SEQ	TSS	638212	638212	5.798	+	.	gi|48994873|gb|U00096.2|_638212_5.798_+_3.71670477250388
gi|48994873|gb|U00096.2|	CAPPABLE_SEQ	TSS	638243	638243	1.878	+	.	gi|48994873|gb|U00096.2|_638243_1.878_+_4.89770142415386
gi|48994873|gb|U00096.2|	CAPPABLE_SEQ	TSS	638251	638251	5.471	+	.	gi|48994873|gb|U00096.2|_638251_5.471_+_4.1183808219953
gi|48994873|gb|U00096.2|	CAPPABLE_SEQ	TSS	638300	638300	7.513	+	.	gi|48994873|gb|U00096.2|_638300_7.513_+_4.09053854136987
gi|48994873|gb|U00096.2|	CAPPABLE_SEQ	TSS	638337	638337	12.821	+	.	gi|48994873|gb|U00096.2|_638337_12.821_+_3.86322296291147
gi|48994873|gb|U00096.2|	CAPPABLE_SEQ	TSS	638347	638347	2.368	+	.	gi|48994873|gb|U00096.2|_638347_2.368_+_3.23217344212903
gi|48994873|gb|U00096.2|	CAPPABLE_SEQ	TSS	638372	638372	2.287	+	.	gi|48994873|gb|U00096.2|_638372_2.287_+_5.18196072691176
gi|48994873|gb|U00096.2|	CAPPABLE_SEQ	TSS	638380	638380	2.123	+	.	gi|48994873|gb|U00096.2|_638380_2.123_+_5.07460873240546
gi|48994873|gb|U00096.2|	CAPPABLE_SEQ	TSS	638399	638399	11.188	+	.	gi|48994873|gb|U00096.2|_638399_11.188_+_5.88742211425512
gi|48994873|gb|U00096.2|	CAPPABLE_SEQ	TSS	638410	638410	1.552	+	.	gi|48994873|gb|U00096.2|_638410_1.552_+_2.03767041796605
gi|48994873|gb|U00096.2|	CAPPABLE_SEQ	TSS	638423	638423	2.042	+	.	gi|48994873|gb|U00096.2|_638423_2.042_+_4.01848722737788
gi|48994873|gb|U00096.2|	CAPPABLE_SEQ	TSS	638450	638450	13.474	+	.	gi|48994873|gb|U00096.2|_638450_13.474_+_5.74061066048736
gi|48994873|gb|U00096.2|	CAPPABLE_SEQ	TSS	638733	638733	1.633	+	.	gi|48994873|gb|U00096.2|_638733_1.633_+_4.69602915206178
gi|48994873|gb|U00096.2|	CAPPABLE_SEQ	TSS	638810	638810	1.552	+	.	gi|48994873|gb|U00096.2|_638810_1.552_+_3.62263291868721
gi|48994873|gb|U00096.2|	CAPPABLE_SEQ	TSS	639567	639567	8.901	+	.	gi|48994873|gb|U00096.2|_639567_8.901_+_3.82054369381414
gi|48994873|gb|U00096.2|	CAPPABLE_SEQ	TSS	640397	640397	3.267	+	.	gi|48994873|gb|U00096.2|_640397_3.267_+_3.11150831521699
gi|48994873|gb|U00096.2|	CAPPABLE_SEQ	TSS	641082	641082	8.330	+	.	gi|48994873|gb|U00096.2|_641082_8.330_+_7.04682085675299
gi|48994873|gb|U00096.2|	CAPPABLE_SEQ	TSS	641147	641147	1.715	+	.	gi|48994873|gb|U00096.2|_641147_1.715_+_4.76671293756026
gi|48994873|gb|U00096.2|	CAPPABLE_SEQ	TSS	641278	641278	26.295	+	.	gi|48994873|gb|U00096.2|_641278_26.295_+_5.00654384342631
gi|48994873|gb|U00096.2|	CAPPABLE_SEQ	TSS	641407	641407	13.474	+	.	gi|48994873|gb|U00096.2|_641407_13.474_+_4.74061066048736
gi|48994873|gb|U00096.2|	CAPPABLE_SEQ	TSS	642309	642309	1.552	+	.	gi|48994873|gb|U00096.2|_642309_1.552_+_4.62263291868721
gi|48994873|gb|U00096.2|	CAPPABLE_SEQ	TSS	642614	642614	2.695	+	.	gi|48994873|gb|U00096.2|_642614_2.695_+_4.41878963413995
gi|48994873|gb|U00096.2|	CAPPABLE_SEQ	TSS	643468	643468	5.063	+	.	gi|48994873|gb|U00096.2|_643468_5.063_+_3.52114192335229
gi|48994873|gb|U00096.2|	CAPPABLE_SEQ	TSS	643723	643723	1.878	+	.	gi|48994873|gb|U00096.2|_643723_1.878_+_3.89770142415386
gi|48994873|gb|U00096.2|	CAPPABLE_SEQ	TSS	643856	643856	2.368	+	.	gi|48994873|gb|U00096.2|_643856_2.368_+_5.23217344212903
gi|48994873|gb|U00096.2|	CAPPABLE_SEQ	TSS	645861	645861	2.450	+	.	gi|48994873|gb|U00096.2|_645861_2.450_+_4.28128611039002
gi|48994873|gb|U00096.2|	CAPPABLE_SEQ	TSS	646264	646264	5.226	+	.	gi|48994873|gb|U00096.2|_646264_5.226_+_4.78924898509895
gi|48994873|gb|U00096.2|	CAPPABLE_SEQ	TSS	649101	649101	19.681	+	.	gi|48994873|gb|U00096.2|_649101_19.681_+_3.96645333832
gi|48994873|gb|U00096.2|	CAPPABLE_SEQ	TSS	650387	650387	2.042	+	.	gi|48994873|gb|U00096.2|_650387_2.042_+_5.01848722737788
gi|48994873|gb|U00096.2|	CAPPABLE_SEQ	TSS	650803	650803	9.391	+	.	gi|48994873|gb|U00096.2|_650803_9.391_+_4.41242823044746
gi|48994873|gb|U00096.2|	CAPPABLE_SEQ	TSS	651822	651822	5.880	+	.	gi|48994873|gb|U00096.2|_651822_5.880_+_4.22239242133645
gi|48994873|gb|U00096.2|	CAPPABLE_SEQ	TSS	651981	651981	7.268	+	.	gi|48994873|gb|U00096.2|_651981_7.268_+_5.26510028001304
gi|48994873|gb|U00096.2|	CAPPABLE_SEQ	TSS	653077	653077	5.635	+	.	gi|48994873|gb|U00096.2|_653077_5.635_+_6.48291997155967
gi|48994873|gb|U00096.2|	CAPPABLE_SEQ	TSS	656393	656393	1.878	+	.	gi|48994873|gb|U00096.2|_656393_1.878_+_4.89770142415386
gi|48994873|gb|U00096.2|	CAPPABLE_SEQ	TSS	656438	656438	2.368	+	.	gi|48994873|gb|U00096.2|_656438_2.368_+_5.23217344212903
gi|48994873|gb|U00096.2|	CAPPABLE_SEQ	TSS	656590	656590	431.179	+	.	gi|48994873|gb|U00096.2|_656590_431.179_+_5.9214821306323
gi|48994873|gb|U00096.2|	CAPPABLE_SEQ	TSS	656971	656971	3.267	+	.	gi|48994873|gb|U00096.2|_656971_3.267_+_5.69647081593815
gi|48994873|gb|U00096.2|	CAPPABLE_SEQ	TSS	657157	657157	2.123	+	.	gi|48994873|gb|U00096.2|_657157_2.123_+_3.07460873240546
gi|48994873|gb|U00096.2|	CAPPABLE_SEQ	TSS	657187	657187	37.810	+	.	gi|48994873|gb|U00096.2|_657187_37.810_+_3.25301126664575
gi|48994873|gb|U00096.2|	CAPPABLE_SEQ	TSS	657546	657546	1.715	+	.	gi|48994873|gb|U00096.2|_657546_1.715_+_4.76671293756026
gi|48994873|gb|U00096.2|	CAPPABLE_SEQ	TSS	658051	658051	4.001	+	.	gi|48994873|gb|U00096.2|_658051_4.001_+_5.98886498984569
gi|48994873|gb|U00096.2|	CAPPABLE_SEQ	TSS	658096	658096	7.431	+	.	gi|48994873|gb|U00096.2|_658096_7.431_+_6.8820607304676
gi|48994873|gb|U00096.2|	CAPPABLE_SEQ	TSS	658178	658178	1.552	+	.	gi|48994873|gb|U00096.2|_658178_1.552_+_4.62263291868721
gi|48994873|gb|U00096.2|	CAPPABLE_SEQ	TSS	658221	658221	5.961	+	.	gi|48994873|gb|U00096.2|_658221_5.961_+_5.56405873447091
gi|48994873|gb|U00096.2|	CAPPABLE_SEQ	TSS	658473	658473	3.838	+	.	gi|48994873|gb|U00096.2|_658473_3.838_+_3.92885907269546
gi|48994873|gb|U00096.2|	CAPPABLE_SEQ	TSS	659491	659491	5.308	+	.	gi|48994873|gb|U00096.2|_659491_5.308_+_3.81171023114912
gi|48994873|gb|U00096.2|	CAPPABLE_SEQ	TSS	659522	659522	6.043	+	.	gi|48994873|gb|U00096.2|_659522_6.043_+_4.26184120831239
gi|48994873|gb|U00096.2|	CAPPABLE_SEQ	TSS	659548	659548	1.715	+	.	gi|48994873|gb|U00096.2|_659548_1.715_+_4.76671293756026
gi|48994873|gb|U00096.2|	CAPPABLE_SEQ	TSS	659595	659595	12.413	+	.	gi|48994873|gb|U00096.2|_659595_12.413_+_4.45235928579428
gi|48994873|gb|U00096.2|	CAPPABLE_SEQ	TSS	659809	659809	1.960	+	.	gi|48994873|gb|U00096.2|_659809_1.960_+_2.95935801550265
gi|48994873|gb|U00096.2|	CAPPABLE_SEQ	TSS	659870	659870	18.946	+	.	gi|48994873|gb|U00096.2|_659870_18.946_+_6.23232574564365
gi|48994873|gb|U00096.2|	CAPPABLE_SEQ	TSS	660272	660272	2.205	+	.	gi|48994873|gb|U00096.2|_660272_2.205_+_4.12928301694497
gi|48994873|gb|U00096.2|	CAPPABLE_SEQ	TSS	660328	660328	3.022	+	.	gi|48994873|gb|U00096.2|_660328_3.022_+_3.26207992677755
gi|48994873|gb|U00096.2|	CAPPABLE_SEQ	TSS	660659	660659	6.288	+	.	gi|48994873|gb|U00096.2|_660659_6.288_+_5.64110557875869
gi|48994873|gb|U00096.2|	CAPPABLE_SEQ	TSS	661418	661418	3.838	+	.	gi|48994873|gb|U00096.2|_661418_3.838_+_5.92885907269546
gi|48994873|gb|U00096.2|	CAPPABLE_SEQ	TSS	663242	663242	12.249	+	.	gi|48994873|gb|U00096.2|_663242_12.249_+_4.02004351873387
gi|48994873|gb|U00096.2|	CAPPABLE_SEQ	TSS	664336	664336	8.820	+	.	gi|48994873|gb|U00096.2|_664336_8.820_+_4.8073549220576
gi|48994873|gb|U00096.2|	CAPPABLE_SEQ	TSS	668915	668915	2.940	+	.	gi|48994873|gb|U00096.2|_668915_2.940_+_4.54432051622381
gi|48994873|gb|U00096.2|	CAPPABLE_SEQ	TSS	671010	671010	1.552	+	.	gi|48994873|gb|U00096.2|_671010_1.552_+_2.62263291868721
gi|48994873|gb|U00096.2|	CAPPABLE_SEQ	TSS	672179	672179	2.205	+	.	gi|48994873|gb|U00096.2|_672179_2.205_+_5.12928301694497
gi|48994873|gb|U00096.2|	CAPPABLE_SEQ	TSS	674085	674085	1.715	+	.	gi|48994873|gb|U00096.2|_674085_1.715_+_4.76671293756026
gi|48994873|gb|U00096.2|	CAPPABLE_SEQ	TSS	674160	674160	11.106	+	.	gi|48994873|gb|U00096.2|_674160_11.106_+_2.81883185508424
gi|48994873|gb|U00096.2|	CAPPABLE_SEQ	TSS	674216	674216	223.593	+	.	gi|48994873|gb|U00096.2|_674216_223.593_+_3.61934035923078
gi|48994873|gb|U00096.2|	CAPPABLE_SEQ	TSS	674236	674236	2.532	+	.	gi|48994873|gb|U00096.2|_674236_2.532_+_5.32878176592842
gi|48994873|gb|U00096.2|	CAPPABLE_SEQ	TSS	674268	674268	1.633	+	.	gi|48994873|gb|U00096.2|_674268_1.633_+_4.69602915206178
gi|48994873|gb|U00096.2|	CAPPABLE_SEQ	TSS	674430	674430	1.960	+	.	gi|48994873|gb|U00096.2|_674430_1.960_+_3.95935801550265
gi|48994873|gb|U00096.2|	CAPPABLE_SEQ	TSS	675568	675568	9.065	+	.	gi|48994873|gb|U00096.2|_675568_9.065_+_5.1688113811316
gi|48994873|gb|U00096.2|	CAPPABLE_SEQ	TSS	677184	677184	2.613	+	.	gi|48994873|gb|U00096.2|_677184_2.613_+_5.3742114858201
gi|48994873|gb|U00096.2|	CAPPABLE_SEQ	TSS	678024	678024	3.430	+	.	gi|48994873|gb|U00096.2|_678024_3.430_+_4.76671293756026
gi|48994873|gb|U00096.2|	CAPPABLE_SEQ	TSS	678833	678833	3.675	+	.	gi|48994873|gb|U00096.2|_678833_3.675_+_5.86624861111117
gi|48994873|gb|U00096.2|	CAPPABLE_SEQ	TSS	679815	679815	6.451	+	.	gi|48994873|gb|U00096.2|_679815_6.451_+_4.09306467728941
gi|48994873|gb|U00096.2|	CAPPABLE_SEQ	TSS	680030	680030	3.593	+	.	gi|48994873|gb|U00096.2|_680030_3.593_+_5.83369329650225
gi|48994873|gb|U00096.2|	CAPPABLE_SEQ	TSS	681440	681440	1.960	+	.	gi|48994873|gb|U00096.2|_681440_1.960_+_3.95935801550265
gi|48994873|gb|U00096.2|	CAPPABLE_SEQ	TSS	681655	681655	1.878	+	.	gi|48994873|gb|U00096.2|_681655_1.878_+_4.89770142415386
gi|48994873|gb|U00096.2|	CAPPABLE_SEQ	TSS	682575	682575	2.287	+	.	gi|48994873|gb|U00096.2|_682575_2.287_+_5.18196072691176
gi|48994873|gb|U00096.2|	CAPPABLE_SEQ	TSS	682808	682808	1.715	+	.	gi|48994873|gb|U00096.2|_682808_1.715_+_4.76671293756026
gi|48994873|gb|U00096.2|	CAPPABLE_SEQ	TSS	685755	685755	2.287	+	.	gi|48994873|gb|U00096.2|_685755_2.287_+_5.18196072691176
gi|48994873|gb|U00096.2|	CAPPABLE_SEQ	TSS	690417	690417	6.125	+	.	gi|48994873|gb|U00096.2|_690417_6.125_+_6.60321420527738
gi|48994873|gb|U00096.2|	CAPPABLE_SEQ	TSS	690547	690547	1.878	+	.	gi|48994873|gb|U00096.2|_690547_1.878_+_4.89770142415386
gi|48994873|gb|U00096.2|	CAPPABLE_SEQ	TSS	692775	692775	3.756	+	.	gi|48994873|gb|U00096.2|_692775_3.756_+_5.89770142415386
gi|48994873|gb|U00096.2|	CAPPABLE_SEQ	TSS	693098	693098	2.695	+	.	gi|48994873|gb|U00096.2|_693098_2.695_+_5.41878963413995
gi|48994873|gb|U00096.2|	CAPPABLE_SEQ	TSS	694167	694167	2.695	+	.	gi|48994873|gb|U00096.2|_694167_2.695_+_4.41878963413995
gi|48994873|gb|U00096.2|	CAPPABLE_SEQ	TSS	694235	694235	3.838	+	.	gi|48994873|gb|U00096.2|_694235_3.838_+_4.34389657197431
gi|48994873|gb|U00096.2|	CAPPABLE_SEQ	TSS	694300	694300	29.235	+	.	gi|48994873|gb|U00096.2|_694300_29.235_+_3.46690250935872
gi|48994873|gb|U00096.2|	CAPPABLE_SEQ	TSS	702483	702483	1.552	+	.	gi|48994873|gb|U00096.2|_702483_1.552_+_4.62263291868721
gi|48994873|gb|U00096.2|	CAPPABLE_SEQ	TSS	702547	702547	3.920	+	.	gi|48994873|gb|U00096.2|_702547_3.920_+_3.15200309344505
gi|48994873|gb|U00096.2|	CAPPABLE_SEQ	TSS	702692	702692	3.185	+	.	gi|48994873|gb|U00096.2|_702692_3.185_+_3.33786963875638
gi|48994873|gb|U00096.2|	CAPPABLE_SEQ	TSS	703063	703063	4.246	+	.	gi|48994873|gb|U00096.2|_703063_4.246_+_6.07460873240546
gi|48994873|gb|U00096.2|	CAPPABLE_SEQ	TSS	703084	703084	1.715	+	.	gi|48994873|gb|U00096.2|_703084_1.715_+_4.76671293756026
gi|48994873|gb|U00096.2|	CAPPABLE_SEQ	TSS	703704	703704	1.878	+	.	gi|48994873|gb|U00096.2|_703704_1.878_+_4.89770142415386
gi|48994873|gb|U00096.2|	CAPPABLE_SEQ	TSS	703965	703965	2.777	+	.	gi|48994873|gb|U00096.2|_703965_2.777_+_5.46203153831893
gi|48994873|gb|U00096.2|	CAPPABLE_SEQ	TSS	704214	704214	9.881	+	.	gi|48994873|gb|U00096.2|_704214_9.881_+_5.29316141734813
gi|48994873|gb|U00096.2|	CAPPABLE_SEQ	TSS	704272	704272	1.960	+	.	gi|48994873|gb|U00096.2|_704272_1.960_+_4.95935801550265
gi|48994873|gb|U00096.2|	CAPPABLE_SEQ	TSS	704462	704462	2.532	+	.	gi|48994873|gb|U00096.2|_704462_2.532_+_5.32878176592842
gi|48994873|gb|U00096.2|	CAPPABLE_SEQ	TSS	705083	705083	74.721	+	.	gi|48994873|gb|U00096.2|_705083_74.721_+_4.68938025540176
gi|48994873|gb|U00096.2|	CAPPABLE_SEQ	TSS	705232	705232	2.858	+	.	gi|48994873|gb|U00096.2|_705232_2.858_+_5.5035102775959
gi|48994873|gb|U00096.2|	CAPPABLE_SEQ	TSS	705286	705286	131.967	+	.	gi|48994873|gb|U00096.2|_705286_131.967_+_4.25221932934467
gi|48994873|gb|U00096.2|	CAPPABLE_SEQ	TSS	705397	705397	3.103	+	.	gi|48994873|gb|U00096.2|_705397_3.103_+_5.6221680580288
gi|48994873|gb|U00096.2|	CAPPABLE_SEQ	TSS	705562	705562	2.450	+	.	gi|48994873|gb|U00096.2|_705562_2.450_+_3.69632360966886
gi|48994873|gb|U00096.2|	CAPPABLE_SEQ	TSS	705584	705584	3.593	+	.	gi|48994873|gb|U00096.2|_705584_3.593_+_5.83369329650225
gi|48994873|gb|U00096.2|	CAPPABLE_SEQ	TSS	705613	705613	2.940	+	.	gi|48994873|gb|U00096.2|_705613_2.940_+_3.95935801550265
gi|48994873|gb|U00096.2|	CAPPABLE_SEQ	TSS	707083	707083	10.616	+	.	gi|48994873|gb|U00096.2|_707083_10.616_+_4.07474463698292
gi|48994873|gb|U00096.2|	CAPPABLE_SEQ	TSS	709048	709048	10.779	+	.	gi|48994873|gb|U00096.2|_709048_10.779_+_4.6113008751658
gi|48994873|gb|U00096.2|	CAPPABLE_SEQ	TSS	711904	711904	2.205	+	.	gi|48994873|gb|U00096.2|_711904_2.205_+_4.12928301694497
gi|48994873|gb|U00096.2|	CAPPABLE_SEQ	TSS	712074	712074	27.929	+	.	gi|48994873|gb|U00096.2|_712074_27.929_+_4.47141373056579
gi|48994873|gb|U00096.2|	CAPPABLE_SEQ	TSS	712111	712111	1.715	+	.	gi|48994873|gb|U00096.2|_712111_1.715_+_3.76671293756026
gi|48994873|gb|U00096.2|	CAPPABLE_SEQ	TSS	712169	712169	541.424	+	.	gi|48994873|gb|U00096.2|_712169_541.424_+_4.69940088624956
gi|48994873|gb|U00096.2|	CAPPABLE_SEQ	TSS	712188	712188	26.295	+	.	gi|48994873|gb|U00096.2|_712188_26.295_+_5.70522095286814
gi|48994873|gb|U00096.2|	CAPPABLE_SEQ	TSS	712208	712208	7.840	+	.	gi|48994873|gb|U00096.2|_712208_7.840_+_4.95935801550265
gi|48994873|gb|U00096.2|	CAPPABLE_SEQ	TSS	712218	712218	6.206	+	.	gi|48994873|gb|U00096.2|_712218_6.206_+_4.03720555730765
gi|48994873|gb|U00096.2|	CAPPABLE_SEQ	TSS	712227	712227	3.511	+	.	gi|48994873|gb|U00096.2|_712227_3.511_+_4.21542385665968
gi|48994873|gb|U00096.2|	CAPPABLE_SEQ	TSS	712509	712509	2.368	+	.	gi|48994873|gb|U00096.2|_712509_2.368_+_3.64721094140788
gi|48994873|gb|U00096.2|	CAPPABLE_SEQ	TSS	712768	712768	1.552	+	.	gi|48994873|gb|U00096.2|_712768_1.552_+_4.62263291868721
gi|48994873|gb|U00096.2|	CAPPABLE_SEQ	TSS	714338	714338	2.368	+	.	gi|48994873|gb|U00096.2|_714338_2.368_+_3.23217344212903
gi|48994873|gb|U00096.2|	CAPPABLE_SEQ	TSS	714845	714845	3.920	+	.	gi|48994873|gb|U00096.2|_714845_3.920_+_2.49992639686536
gi|48994873|gb|U00096.2|	CAPPABLE_SEQ	TSS	716667	716667	6.533	+	.	gi|48994873|gb|U00096.2|_716667_6.533_+_5.69625000090123
gi|48994873|gb|U00096.2|	CAPPABLE_SEQ	TSS	717373	717373	2.287	+	.	gi|48994873|gb|U00096.2|_717373_2.287_+_5.18196072691176
gi|48994873|gb|U00096.2|	CAPPABLE_SEQ	TSS	718339	718339	18.782	+	.	gi|48994873|gb|U00096.2|_718339_18.782_+_4.52110604306324
gi|48994873|gb|U00096.2|	CAPPABLE_SEQ	TSS	718717	718717	1.552	+	.	gi|48994873|gb|U00096.2|_718717_1.552_+_4.62263291868721
gi|48994873|gb|U00096.2|	CAPPABLE_SEQ	TSS	721861	721861	4.900	+	.	gi|48994873|gb|U00096.2|_721861_4.900_+_4.69632360966886
gi|48994873|gb|U00096.2|	CAPPABLE_SEQ	TSS	728096	728096	23.111	+	.	gi|48994873|gb|U00096.2|_728096_23.111_+_8.51901214181043
gi|48994873|gb|U00096.2|	CAPPABLE_SEQ	TSS	728273	728273	1.960	+	.	gi|48994873|gb|U00096.2|_728273_1.960_+_4.95935801550265
gi|48994873|gb|U00096.2|	CAPPABLE_SEQ	TSS	728295	728295	34.788	+	.	gi|48994873|gb|U00096.2|_728295_34.788_+_3.4094635123084
gi|48994873|gb|U00096.2|	CAPPABLE_SEQ	TSS	728334	728334	2.532	+	.	gi|48994873|gb|U00096.2|_728334_2.532_+_3.74381926520727
gi|48994873|gb|U00096.2|	CAPPABLE_SEQ	TSS	729892	729892	3.185	+	.	gi|48994873|gb|U00096.2|_729892_3.185_+_4.65979773364375
gi|48994873|gb|U00096.2|	CAPPABLE_SEQ	TSS	732340	732340	1.633	+	.	gi|48994873|gb|U00096.2|_732340_1.633_+_4.69602915206178
gi|48994873|gb|U00096.2|	CAPPABLE_SEQ	TSS	732566	732566	2.205	+	.	gi|48994873|gb|U00096.2|_732566_2.205_+_4.12928301694497
gi|48994873|gb|U00096.2|	CAPPABLE_SEQ	TSS	732682	732682	12.249	+	.	gi|48994873|gb|U00096.2|_732682_12.249_+_6.01813392872524
gi|48994873|gb|U00096.2|	CAPPABLE_SEQ	TSS	733196	733196	2.205	+	.	gi|48994873|gb|U00096.2|_733196_2.205_+_5.12928301694497
gi|48994873|gb|U00096.2|	CAPPABLE_SEQ	TSS	734211	734211	1.552	+	.	gi|48994873|gb|U00096.2|_734211_1.552_+_4.62263291868721
gi|48994873|gb|U00096.2|	CAPPABLE_SEQ	TSS	734411	734411	3.103	+	.	gi|48994873|gb|U00096.2|_734411_3.103_+_5.6221680580288
gi|48994873|gb|U00096.2|	CAPPABLE_SEQ	TSS	734542	734542	10.453	+	.	gi|48994873|gb|U00096.2|_734542_10.453_+_5.78938700902069
gi|48994873|gb|U00096.2|	CAPPABLE_SEQ	TSS	734849	734849	4.083	+	.	gi|48994873|gb|U00096.2|_734849_4.083_+_5.01813392872524
gi|48994873|gb|U00096.2|	CAPPABLE_SEQ	TSS	735335	735335	4.083	+	.	gi|48994873|gb|U00096.2|_735335_4.083_+_6.01813392872524
gi|48994873|gb|U00096.2|	CAPPABLE_SEQ	TSS	738203	738203	147.810	+	.	gi|48994873|gb|U00096.2|_738203_147.810_+_4.80487789041301
gi|48994873|gb|U00096.2|	CAPPABLE_SEQ	TSS	738243	738243	3.593	+	.	gi|48994873|gb|U00096.2|_738243_3.593_+_5.83369329650225
gi|48994873|gb|U00096.2|	CAPPABLE_SEQ	TSS	738251	738251	3.756	+	.	gi|48994873|gb|U00096.2|_738251_3.756_+_5.89770142415386
gi|48994873|gb|U00096.2|	CAPPABLE_SEQ	TSS	739046	739046	2.450	+	.	gi|48994873|gb|U00096.2|_739046_2.450_+_3.28128611039002
gi|48994873|gb|U00096.2|	CAPPABLE_SEQ	TSS	739655	739655	5.226	+	.	gi|48994873|gb|U00096.2|_739655_5.226_+_5.3742114858201
gi|48994873|gb|U00096.2|	CAPPABLE_SEQ	TSS	741852	741852	15.026	+	.	gi|48994873|gb|U00096.2|_741852_15.026_+_5.09053854136987
gi|48994873|gb|U00096.2|	CAPPABLE_SEQ	TSS	742021	742021	132.947	+	.	gi|48994873|gb|U00096.2|_742021_132.947_+_3.46674242348849
gi|48994873|gb|U00096.2|	CAPPABLE_SEQ	TSS	742041	742041	2.532	+	.	gi|48994873|gb|U00096.2|_742041_2.532_+_5.32878176592842
gi|48994873|gb|U00096.2|	CAPPABLE_SEQ	TSS	742053	742053	1.552	+	.	gi|48994873|gb|U00096.2|_742053_1.552_+_4.62263291868721
gi|48994873|gb|U00096.2|	CAPPABLE_SEQ	TSS	744355	744355	5.961	+	.	gi|48994873|gb|U00096.2|_744355_5.961_+_4.56405873447091
gi|48994873|gb|U00096.2|	CAPPABLE_SEQ	TSS	744396	744396	2.613	+	.	gi|48994873|gb|U00096.2|_744396_2.613_+_5.3742114858201
gi|48994873|gb|U00096.2|	CAPPABLE_SEQ	TSS	745372	745372	1.633	+	.	gi|48994873|gb|U00096.2|_745372_1.633_+_4.69602915206178
gi|48994873|gb|U00096.2|	CAPPABLE_SEQ	TSS	746885	746885	2.205	+	.	gi|48994873|gb|U00096.2|_746885_2.205_+_4.12928301694497
gi|48994873|gb|U00096.2|	CAPPABLE_SEQ	TSS	747162	747162	2.695	+	.	gi|48994873|gb|U00096.2|_747162_2.695_+_2.83382713341879
gi|48994873|gb|U00096.2|	CAPPABLE_SEQ	TSS	747398	747398	55.204	+	.	gi|48994873|gb|U00096.2|_747398_55.204_+_4.07564657941003
gi|48994873|gb|U00096.2|	CAPPABLE_SEQ	TSS	747432	747432	2.287	+	.	gi|48994873|gb|U00096.2|_747432_2.287_+_3.5969982261906
gi|48994873|gb|U00096.2|	CAPPABLE_SEQ	TSS	748438	748438	1.633	+	.	gi|48994873|gb|U00096.2|_748438_1.633_+_4.69602915206178
gi|48994873|gb|U00096.2|	CAPPABLE_SEQ	TSS	748535	748535	8.983	+	.	gi|48994873|gb|U00096.2|_748535_8.983_+_3.69627007639214
gi|48994873|gb|U00096.2|	CAPPABLE_SEQ	TSS	748969	748969	1.960	+	.	gi|48994873|gb|U00096.2|_748969_1.960_+_3.95935801550265
gi|48994873|gb|U00096.2|	CAPPABLE_SEQ	TSS	751017	751017	1.960	+	.	gi|48994873|gb|U00096.2|_751017_1.960_+_4.95935801550265
gi|48994873|gb|U00096.2|	CAPPABLE_SEQ	TSS	752175	752175	2.532	+	.	gi|48994873|gb|U00096.2|_752175_2.532_+_5.32878176592842
gi|48994873|gb|U00096.2|	CAPPABLE_SEQ	TSS	753267	753267	3.593	+	.	gi|48994873|gb|U00096.2|_753267_3.593_+_5.83369329650225
gi|48994873|gb|U00096.2|	CAPPABLE_SEQ	TSS	753977	753977	10.616	+	.	gi|48994873|gb|U00096.2|_753977_10.616_+_7.39667273187028
gi|48994873|gb|U00096.2|	CAPPABLE_SEQ	TSS	754099	754099	1.633	+	.	gi|48994873|gb|U00096.2|_754099_1.633_+_3.11106665134062
gi|48994873|gb|U00096.2|	CAPPABLE_SEQ	TSS	754178	754178	180.148	+	.	gi|48994873|gb|U00096.2|_754178_180.148_+_5.62474715607999
gi|48994873|gb|U00096.2|	CAPPABLE_SEQ	TSS	754273	754273	9.800	+	.	gi|48994873|gb|U00096.2|_754273_9.800_+_6.28128611039002
gi|48994873|gb|U00096.2|	CAPPABLE_SEQ	TSS	754415	754415	6.125	+	.	gi|48994873|gb|U00096.2|_754415_6.125_+_5.60321420527738
gi|48994873|gb|U00096.2|	CAPPABLE_SEQ	TSS	757260	757260	15.598	+	.	gi|48994873|gb|U00096.2|_757260_15.598_+_4.1460752269564
gi|48994873|gb|U00096.2|	CAPPABLE_SEQ	TSS	757268	757268	2.858	+	.	gi|48994873|gb|U00096.2|_757268_2.858_+_5.5035102775959
gi|48994873|gb|U00096.2|	CAPPABLE_SEQ	TSS	757894	757894	20.089	+	.	gi|48994873|gb|U00096.2|_757894_20.089_+_5.14691320529127
gi|48994873|gb|U00096.2|	CAPPABLE_SEQ	TSS	760407	760407	20.987	+	.	gi|48994873|gb|U00096.2|_760407_20.987_+_5.05800031557459
gi|48994873|gb|U00096.2|	CAPPABLE_SEQ	TSS	760462	760462	1.878	+	.	gi|48994873|gb|U00096.2|_760462_1.878_+_4.89770142415386
gi|48994873|gb|U00096.2|	CAPPABLE_SEQ	TSS	761976	761976	2.368	+	.	gi|48994873|gb|U00096.2|_761976_2.368_+_2.42481852007143
gi|48994873|gb|U00096.2|	CAPPABLE_SEQ	TSS	762206	762206	3.593	+	.	gi|48994873|gb|U00096.2|_762206_3.593_+_4.83369329650225
gi|48994873|gb|U00096.2|	CAPPABLE_SEQ	TSS	762260	762260	3.920	+	.	gi|48994873|gb|U00096.2|_762260_3.920_+_4.95935801550265
gi|48994873|gb|U00096.2|	CAPPABLE_SEQ	TSS	764421	764421	1.960	+	.	gi|48994873|gb|U00096.2|_764421_1.960_+_4.95935801550265
gi|48994873|gb|U00096.2|	CAPPABLE_SEQ	TSS	764861	764861	2.287	+	.	gi|48994873|gb|U00096.2|_764861_2.287_+_5.18196072691176
gi|48994873|gb|U00096.2|	CAPPABLE_SEQ	TSS	767999	767999	1.633	+	.	gi|48994873|gb|U00096.2|_767999_1.633_+_4.69602915206178
gi|48994873|gb|U00096.2|	CAPPABLE_SEQ	TSS	769962	769962	2.532	+	.	gi|48994873|gb|U00096.2|_769962_2.532_+_3.00685367104106
gi|48994873|gb|U00096.2|	CAPPABLE_SEQ	TSS	770096	770096	2.368	+	.	gi|48994873|gb|U00096.2|_770096_2.368_+_4.23217344212903
gi|48994873|gb|U00096.2|	CAPPABLE_SEQ	TSS	770119	770119	4.083	+	.	gi|48994873|gb|U00096.2|_770119_4.083_+_6.01813392872524
gi|48994873|gb|U00096.2|	CAPPABLE_SEQ	TSS	770393	770393	2.940	+	.	gi|48994873|gb|U00096.2|_770393_2.940_+_5.54432051622381
gi|48994873|gb|U00096.2|	CAPPABLE_SEQ	TSS	770427	770427	12.249	+	.	gi|48994873|gb|U00096.2|_770427_12.249_+_5.28116833455903
gi|48994873|gb|U00096.2|	CAPPABLE_SEQ	TSS	770436	770436	108.203	+	.	gi|48994873|gb|U00096.2|_770436_108.203_+_5.8889099238495
gi|48994873|gb|U00096.2|	CAPPABLE_SEQ	TSS	770592	770592	4.655	+	.	gi|48994873|gb|U00096.2|_770592_4.655_+_6.20728552894624
gi|48994873|gb|U00096.2|	CAPPABLE_SEQ	TSS	770678	770678	3.593	+	.	gi|48994873|gb|U00096.2|_770678_3.593_+_3.83369329650225
gi|48994873|gb|U00096.2|	CAPPABLE_SEQ	TSS	771310	771310	15.026	+	.	gi|48994873|gb|U00096.2|_771310_15.026_+_5.31293096270632
gi|48994873|gb|U00096.2|	CAPPABLE_SEQ	TSS	771395	771395	5.716	+	.	gi|48994873|gb|U00096.2|_771395_5.716_+_4.91854777687474
gi|48994873|gb|U00096.2|	CAPPABLE_SEQ	TSS	772426	772426	3.756	+	.	gi|48994873|gb|U00096.2|_772426_3.756_+_5.89770142415386
gi|48994873|gb|U00096.2|	CAPPABLE_SEQ	TSS	772531	772531	1.552	+	.	gi|48994873|gb|U00096.2|_772531_1.552_+_2.62263291868721
gi|48994873|gb|U00096.2|	CAPPABLE_SEQ	TSS	772643	772643	1.715	+	.	gi|48994873|gb|U00096.2|_772643_1.715_+_4.76671293756026
gi|48994873|gb|U00096.2|	CAPPABLE_SEQ	TSS	772746	772746	1.552	+	.	gi|48994873|gb|U00096.2|_772746_1.552_+_4.62263291868721
gi|48994873|gb|U00096.2|	CAPPABLE_SEQ	TSS	773934	773934	122.331	+	.	gi|48994873|gb|U00096.2|_773934_122.331_+_4.83669839898069
gi|48994873|gb|U00096.2|	CAPPABLE_SEQ	TSS	773951	773951	2.777	+	.	gi|48994873|gb|U00096.2|_773951_2.777_+_3.87706903759777
gi|48994873|gb|U00096.2|	CAPPABLE_SEQ	TSS	774023	774023	12.331	+	.	gi|48994873|gb|U00096.2|_774023_12.331_+_5.29079416305545
gi|48994873|gb|U00096.2|	CAPPABLE_SEQ	TSS	774114	774114	2.450	+	.	gi|48994873|gb|U00096.2|_774114_2.450_+_5.28128611039002
gi|48994873|gb|U00096.2|	CAPPABLE_SEQ	TSS	774189	774189	1.633	+	.	gi|48994873|gb|U00096.2|_774189_1.633_+_4.69602915206178
gi|48994873|gb|U00096.2|	CAPPABLE_SEQ	TSS	774208	774208	4.165	+	.	gi|48994873|gb|U00096.2|_774208_4.165_+_3.46185835603184
gi|48994873|gb|U00096.2|	CAPPABLE_SEQ	TSS	774646	774646	3.675	+	.	gi|48994873|gb|U00096.2|_774646_3.675_+_5.86624861111117
gi|48994873|gb|U00096.2|	CAPPABLE_SEQ	TSS	775684	775684	2.613	+	.	gi|48994873|gb|U00096.2|_775684_2.613_+_2.20428648437779
gi|48994873|gb|U00096.2|	CAPPABLE_SEQ	TSS	776552	776552	2.123	+	.	gi|48994873|gb|U00096.2|_776552_2.123_+_5.07460873240546
gi|48994873|gb|U00096.2|	CAPPABLE_SEQ	TSS	776617	776617	4.001	+	.	gi|48994873|gb|U00096.2|_776617_4.001_+_5.98886498984569
gi|48994873|gb|U00096.2|	CAPPABLE_SEQ	TSS	776665	776665	2.287	+	.	gi|48994873|gb|U00096.2|_776665_2.287_+_5.18196072691176
gi|48994873|gb|U00096.2|	CAPPABLE_SEQ	TSS	776694	776694	1.960	+	.	gi|48994873|gb|U00096.2|_776694_1.960_+_4.95935801550265
gi|48994873|gb|U00096.2|	CAPPABLE_SEQ	TSS	776761	776761	29.317	+	.	gi|48994873|gb|U00096.2|_776761_29.317_+_5.05645165109391
gi|48994873|gb|U00096.2|	CAPPABLE_SEQ	TSS	776924	776924	46.139	+	.	gi|48994873|gb|U00096.2|_776924_46.139_+_4.3477669696381
gi|48994873|gb|U00096.2|	CAPPABLE_SEQ	TSS	776936	776936	9.555	+	.	gi|48994873|gb|U00096.2|_776936_9.555_+_5.65979773364375
gi|48994873|gb|U00096.2|	CAPPABLE_SEQ	TSS	776950	776950	16.904	+	.	gi|48994873|gb|U00096.2|_776950_16.904_+_4.4847442177225
gi|48994873|gb|U00096.2|	CAPPABLE_SEQ	TSS	776974	776974	6.533	+	.	gi|48994873|gb|U00096.2|_776974_6.533_+_4.69625000090123
gi|48994873|gb|U00096.2|	CAPPABLE_SEQ	TSS	776986	776986	2.123	+	.	gi|48994873|gb|U00096.2|_776986_2.123_+_1.7526806375181
gi|48994873|gb|U00096.2|	CAPPABLE_SEQ	TSS	777010	777010	1.633	+	.	gi|48994873|gb|U00096.2|_777010_1.633_+_4.69602915206178
gi|48994873|gb|U00096.2|	CAPPABLE_SEQ	TSS	777354	777354	125.107	+	.	gi|48994873|gb|U00096.2|_777354_125.107_+_3.03770110844947
gi|48994873|gb|U00096.2|	CAPPABLE_SEQ	TSS	778140	778140	7.676	+	.	gi|48994873|gb|U00096.2|_778140_7.676_+_4.6069309778081
gi|48994873|gb|U00096.2|	CAPPABLE_SEQ	TSS	778178	778178	10.943	+	.	gi|48994873|gb|U00096.2|_778178_10.943_+_4.85547825943698
gi|48994873|gb|U00096.2|	CAPPABLE_SEQ	TSS	778268	778268	4.981	+	.	gi|48994873|gb|U00096.2|_778268_4.981_+_2.39957664631075
gi|48994873|gb|U00096.2|	CAPPABLE_SEQ	TSS	779398	779398	16.659	+	.	gi|48994873|gb|U00096.2|_779398_16.659_+_4.87680925637066
gi|48994873|gb|U00096.2|	CAPPABLE_SEQ	TSS	779735	779735	67.862	+	.	gi|48994873|gb|U00096.2|_779735_67.862_+_4.40150937899374
gi|48994873|gb|U00096.2|	CAPPABLE_SEQ	TSS	779751	779751	5.961	+	.	gi|48994873|gb|U00096.2|_779751_5.961_+_3.75670381241331
gi|48994873|gb|U00096.2|	CAPPABLE_SEQ	TSS	779770	779770	77.416	+	.	gi|48994873|gb|U00096.2|_779770_77.416_+_4.87183768512373
gi|48994873|gb|U00096.2|	CAPPABLE_SEQ	TSS	779856	779856	24.825	+	.	gi|48994873|gb|U00096.2|_779856_24.825_+_5.16279455516589
gi|48994873|gb|U00096.2|	CAPPABLE_SEQ	TSS	779870	779870	2.858	+	.	gi|48994873|gb|U00096.2|_779870_2.858_+_5.5035102775959
gi|48994873|gb|U00096.2|	CAPPABLE_SEQ	TSS	779888	779888	3.920	+	.	gi|48994873|gb|U00096.2|_779888_3.920_+_4.3743955147815
gi|48994873|gb|U00096.2|	CAPPABLE_SEQ	TSS	779952	779952	2.858	+	.	gi|48994873|gb|U00096.2|_779952_2.858_+_5.5035102775959
gi|48994873|gb|U00096.2|	CAPPABLE_SEQ	TSS	779967	779967	1.797	+	.	gi|48994873|gb|U00096.2|_779967_1.797_+_3.83409477001003
gi|48994873|gb|U00096.2|	CAPPABLE_SEQ	TSS	781226	781226	136.295	+	.	gi|48994873|gb|U00096.2|_781226_136.295_+_4.28570921917663
gi|48994873|gb|U00096.2|	CAPPABLE_SEQ	TSS	781238	781238	1.633	+	.	gi|48994873|gb|U00096.2|_781238_1.633_+_0.375246507842679
gi|48994873|gb|U00096.2|	CAPPABLE_SEQ	TSS	781275	781275	3.756	+	.	gi|48994873|gb|U00096.2|_781275_3.756_+_5.89770142415386
gi|48994873|gb|U00096.2|	CAPPABLE_SEQ	TSS	782348	782348	30.624	+	.	gi|48994873|gb|U00096.2|_782348_30.624_+_4.0679040645018
gi|48994873|gb|U00096.2|	CAPPABLE_SEQ	TSS	782459	782459	2.042	+	.	gi|48994873|gb|U00096.2|_782459_2.042_+_4.01848722737788
gi|48994873|gb|U00096.2|	CAPPABLE_SEQ	TSS	782967	782967	1.878	+	.	gi|48994873|gb|U00096.2|_782967_1.878_+_3.89770142415386
gi|48994873|gb|U00096.2|	CAPPABLE_SEQ	TSS	784010	784010	2.613	+	.	gi|48994873|gb|U00096.2|_784010_2.613_+_4.3742114858201
gi|48994873|gb|U00096.2|	CAPPABLE_SEQ	TSS	784555	784555	5.553	+	.	gi|48994873|gb|U00096.2|_784555_5.553_+_5.46177175709181
gi|48994873|gb|U00096.2|	CAPPABLE_SEQ	TSS	784697	784697	1.552	+	.	gi|48994873|gb|U00096.2|_784697_1.552_+_4.62263291868721
gi|48994873|gb|U00096.2|	CAPPABLE_SEQ	TSS	784815	784815	1902.498	+	.	gi|48994873|gb|U00096.2|_784815_1902.498_+_4.80369387074027
gi|48994873|gb|U00096.2|	CAPPABLE_SEQ	TSS	784891	784891	9.065	+	.	gi|48994873|gb|U00096.2|_784891_9.065_+_5.58384888041045
gi|48994873|gb|U00096.2|	CAPPABLE_SEQ	TSS	784933	784933	1.715	+	.	gi|48994873|gb|U00096.2|_784933_1.715_+_4.76671293756026
gi|48994873|gb|U00096.2|	CAPPABLE_SEQ	TSS	786863	786863	6.206	+	.	gi|48994873|gb|U00096.2|_786863_6.206_+_3.30023996314144
gi|48994873|gb|U00096.2|	CAPPABLE_SEQ	TSS	786939	786939	2.532	+	.	gi|48994873|gb|U00096.2|_786939_2.532_+_4.32878176592842
gi|48994873|gb|U00096.2|	CAPPABLE_SEQ	TSS	786953	786953	1.715	+	.	gi|48994873|gb|U00096.2|_786953_1.715_+_3.1817504368391
gi|48994873|gb|U00096.2|	CAPPABLE_SEQ	TSS	787003	787003	3.838	+	.	gi|48994873|gb|U00096.2|_787003_3.838_+_4.34389657197431
gi|48994873|gb|U00096.2|	CAPPABLE_SEQ	TSS	787222	787222	2.450	+	.	gi|48994873|gb|U00096.2|_787222_2.450_+_5.28128611039002
gi|48994873|gb|U00096.2|	CAPPABLE_SEQ	TSS	788566	788566	2.287	+	.	gi|48994873|gb|U00096.2|_788566_2.287_+_5.18196072691176
gi|48994873|gb|U00096.2|	CAPPABLE_SEQ	TSS	788960	788960	7.431	+	.	gi|48994873|gb|U00096.2|_788960_7.431_+_5.29709822974645
gi|48994873|gb|U00096.2|	CAPPABLE_SEQ	TSS	793702	793702	3.348	+	.	gi|48994873|gb|U00096.2|_793702_3.348_+_5.73180388905043
gi|48994873|gb|U00096.2|	CAPPABLE_SEQ	TSS	793803	793803	28.745	+	.	gi|48994873|gb|U00096.2|_793803_28.745_+_3.88028607273798
gi|48994873|gb|U00096.2|	CAPPABLE_SEQ	TSS	793974	793974	391.818	+	.	gi|48994873|gb|U00096.2|_793974_391.818_+_4.46909617099397
gi|48994873|gb|U00096.2|	CAPPABLE_SEQ	TSS	793996	793996	5.145	+	.	gi|48994873|gb|U00096.2|_793996_5.145_+_6.35167543828141
gi|48994873|gb|U00096.2|	CAPPABLE_SEQ	TSS	794006	794006	15.761	+	.	gi|48994873|gb|U00096.2|_794006_15.761_+_5.64486343461585
gi|48994873|gb|U00096.2|	CAPPABLE_SEQ	TSS	794035	794035	1.715	+	.	gi|48994873|gb|U00096.2|_794035_1.715_+_3.76671293756026
gi|48994873|gb|U00096.2|	CAPPABLE_SEQ	TSS	794081	794081	2.287	+	.	gi|48994873|gb|U00096.2|_794081_2.287_+_5.18196072691176
gi|48994873|gb|U00096.2|	CAPPABLE_SEQ	TSS	794099	794099	2.042	+	.	gi|48994873|gb|U00096.2|_794099_2.042_+_5.01848722737788
gi|48994873|gb|U00096.2|	CAPPABLE_SEQ	TSS	794116	794116	6.288	+	.	gi|48994873|gb|U00096.2|_794116_6.288_+_6.64110557875869
gi|48994873|gb|U00096.2|	CAPPABLE_SEQ	TSS	794129	794129	5.063	+	.	gi|48994873|gb|U00096.2|_794129_5.063_+_4.74353434468874
gi|48994873|gb|U00096.2|	CAPPABLE_SEQ	TSS	794141	794141	2.777	+	.	gi|48994873|gb|U00096.2|_794141_2.777_+_5.46203153831893
gi|48994873|gb|U00096.2|	CAPPABLE_SEQ	TSS	794285	794285	3.022	+	.	gi|48994873|gb|U00096.2|_794285_3.022_+_3.26207992677755
gi|48994873|gb|U00096.2|	CAPPABLE_SEQ	TSS	795871	795871	3.756	+	.	gi|48994873|gb|U00096.2|_795871_3.756_+_5.89770142415386
gi|48994873|gb|U00096.2|	CAPPABLE_SEQ	TSS	796026	796026	2.858	+	.	gi|48994873|gb|U00096.2|_796026_2.858_+_3.5035102775959
gi|48994873|gb|U00096.2|	CAPPABLE_SEQ	TSS	797506	797506	40.341	+	.	gi|48994873|gb|U00096.2|_797506_40.341_+_3.27932646478658
gi|48994873|gb|U00096.2|	CAPPABLE_SEQ	TSS	797778	797778	47.691	+	.	gi|48994873|gb|U00096.2|_797778_47.691_+_5.17292295197796
gi|48994873|gb|U00096.2|	CAPPABLE_SEQ	TSS	797821	797821	2.532	+	.	gi|48994873|gb|U00096.2|_797821_2.532_+_5.32878176592842
gi|48994873|gb|U00096.2|	CAPPABLE_SEQ	TSS	798132	798132	1.715	+	.	gi|48994873|gb|U00096.2|_798132_1.715_+_2.76671293756026
gi|48994873|gb|U00096.2|	CAPPABLE_SEQ	TSS	803587	803587	2.858	+	.	gi|48994873|gb|U00096.2|_803587_2.858_+_5.5035102775959
gi|48994873|gb|U00096.2|	CAPPABLE_SEQ	TSS	804342	804342	2.042	+	.	gi|48994873|gb|U00096.2|_804342_2.042_+_3.43352472665673
gi|48994873|gb|U00096.2|	CAPPABLE_SEQ	TSS	804867	804867	2.695	+	.	gi|48994873|gb|U00096.2|_804867_2.695_+_5.41878963413995
gi|48994873|gb|U00096.2|	CAPPABLE_SEQ	TSS	806570	806570	1.552	+	.	gi|48994873|gb|U00096.2|_806570_1.552_+_4.62263291868721
gi|48994873|gb|U00096.2|	CAPPABLE_SEQ	TSS	806637	806637	2.205	+	.	gi|48994873|gb|U00096.2|_806637_2.205_+_3.12928301694497
gi|48994873|gb|U00096.2|	CAPPABLE_SEQ	TSS	808524	808524	778.001	+	.	gi|48994873|gb|U00096.2|_808524_778.001_+_6.47418031239156
gi|48994873|gb|U00096.2|	CAPPABLE_SEQ	TSS	808670	808670	2.940	+	.	gi|48994873|gb|U00096.2|_808670_2.940_+_5.54432051622381
gi|48994873|gb|U00096.2|	CAPPABLE_SEQ	TSS	812199	812199	1.633	+	.	gi|48994873|gb|U00096.2|_812199_1.633_+_4.69602915206178
gi|48994873|gb|U00096.2|	CAPPABLE_SEQ	TSS	812254	812254	4.328	+	.	gi|48994873|gb|U00096.2|_812254_4.328_+_6.1022048603269
gi|48994873|gb|U00096.2|	CAPPABLE_SEQ	TSS	812375	812375	6.206	+	.	gi|48994873|gb|U00096.2|_812375_6.206_+_6.6221680580288
gi|48994873|gb|U00096.2|	CAPPABLE_SEQ	TSS	812699	812699	2.123	+	.	gi|48994873|gb|U00096.2|_812699_2.123_+_5.07460873240546
gi|48994873|gb|U00096.2|	CAPPABLE_SEQ	TSS	812718	812718	135.397	+	.	gi|48994873|gb|U00096.2|_812718_135.397_+_7.07098827981065
gi|48994873|gb|U00096.2|	CAPPABLE_SEQ	TSS	812744	812744	9.146	+	.	gi|48994873|gb|U00096.2|_812744_9.146_+_7.18164528030705
gi|48994873|gb|U00096.2|	CAPPABLE_SEQ	TSS	813360	813360	2.532	+	.	gi|48994873|gb|U00096.2|_813360_2.532_+_3.32878176592843
gi|48994873|gb|U00096.2|	CAPPABLE_SEQ	TSS	813664	813664	1.797	+	.	gi|48994873|gb|U00096.2|_813664_1.797_+_4.83409477001002
gi|48994873|gb|U00096.2|	CAPPABLE_SEQ	TSS	815155	815155	2.532	+	.	gi|48994873|gb|U00096.2|_815155_2.532_+_5.32878176592842
gi|48994873|gb|U00096.2|	CAPPABLE_SEQ	TSS	815319	815319	2.205	+	.	gi|48994873|gb|U00096.2|_815319_2.205_+_5.12928301694497
gi|48994873|gb|U00096.2|	CAPPABLE_SEQ	TSS	815374	815374	9.065	+	.	gi|48994873|gb|U00096.2|_815374_9.065_+_4.58384888041045
gi|48994873|gb|U00096.2|	CAPPABLE_SEQ	TSS	815421	815421	8.820	+	.	gi|48994873|gb|U00096.2|_815421_8.820_+_7.12928301694497
gi|48994873|gb|U00096.2|	CAPPABLE_SEQ	TSS	815953	815953	2.532	+	.	gi|48994873|gb|U00096.2|_815953_2.532_+_5.32878176592842
gi|48994873|gb|U00096.2|	CAPPABLE_SEQ	TSS	816137	816137	1501.043	+	.	gi|48994873|gb|U00096.2|_816137_1501.043_+_6.89022799488064
gi|48994873|gb|U00096.2|	CAPPABLE_SEQ	TSS	816271	816271	8.003	+	.	gi|48994873|gb|U00096.2|_816271_8.003_+_6.98904527038836
gi|48994873|gb|U00096.2|	CAPPABLE_SEQ	TSS	816304	816304	2.042	+	.	gi|48994873|gb|U00096.2|_816304_2.042_+_5.01848722737788
gi|48994873|gb|U00096.2|	CAPPABLE_SEQ	TSS	817331	817331	2.777	+	.	gi|48994873|gb|U00096.2|_817331_2.777_+_5.46203153831893
gi|48994873|gb|U00096.2|	CAPPABLE_SEQ	TSS	817452	817452	2.450	+	.	gi|48994873|gb|U00096.2|_817452_2.450_+_5.28128611039002
gi|48994873|gb|U00096.2|	CAPPABLE_SEQ	TSS	819081	819081	559.145	+	.	gi|48994873|gb|U00096.2|_819081_559.145_+_4.91202136663349
gi|48994873|gb|U00096.2|	CAPPABLE_SEQ	TSS	819102	819102	6.206	+	.	gi|48994873|gb|U00096.2|_819102_6.206_+_6.6221680580288
gi|48994873|gb|U00096.2|	CAPPABLE_SEQ	TSS	819114	819114	2.123	+	.	gi|48994873|gb|U00096.2|_819114_2.123_+_5.07460873240546
gi|48994873|gb|U00096.2|	CAPPABLE_SEQ	TSS	819426	819426	37.647	+	.	gi|48994873|gb|U00096.2|_819426_37.647_+_5.90103926569907
gi|48994873|gb|U00096.2|	CAPPABLE_SEQ	TSS	819544	819544	1.960	+	.	gi|48994873|gb|U00096.2|_819544_1.960_+_4.95935801550265
gi|48994873|gb|U00096.2|	CAPPABLE_SEQ	TSS	819904	819904	22.131	+	.	gi|48994873|gb|U00096.2|_819904_22.131_+_3.87249307587357
gi|48994873|gb|U00096.2|	CAPPABLE_SEQ	TSS	820435	820435	2.205	+	.	gi|48994873|gb|U00096.2|_820435_2.205_+_3.12928301694497
gi|48994873|gb|U00096.2|	CAPPABLE_SEQ	TSS	820538	820538	1.960	+	.	gi|48994873|gb|U00096.2|_820538_1.960_+_4.95935801550265
gi|48994873|gb|U00096.2|	CAPPABLE_SEQ	TSS	820772	820772	18.374	+	.	gi|48994873|gb|U00096.2|_820772_18.374_+_6.60313568912503
gi|48994873|gb|U00096.2|	CAPPABLE_SEQ	TSS	821210	821210	3.920	+	.	gi|48994873|gb|U00096.2|_821210_3.920_+_5.95935801550265
gi|48994873|gb|U00096.2|	CAPPABLE_SEQ	TSS	823730	823730	3.838	+	.	gi|48994873|gb|U00096.2|_823730_3.838_+_4.92885907269546
gi|48994873|gb|U00096.2|	CAPPABLE_SEQ	TSS	823815	823815	2.695	+	.	gi|48994873|gb|U00096.2|_823815_2.695_+_3.41878963413995
gi|48994873|gb|U00096.2|	CAPPABLE_SEQ	TSS	824105	824105	5.145	+	.	gi|48994873|gb|U00096.2|_824105_5.145_+_6.35167543828141
gi|48994873|gb|U00096.2|	CAPPABLE_SEQ	TSS	830661	830661	22.702	+	.	gi|48994873|gb|U00096.2|_830661_22.702_+_6.17132376277438
gi|48994873|gb|U00096.2|	CAPPABLE_SEQ	TSS	834404	834404	11.678	+	.	gi|48994873|gb|U00096.2|_834404_11.678_+_2.83466698931833
gi|48994873|gb|U00096.2|	CAPPABLE_SEQ	TSS	835541	835541	125.761	+	.	gi|48994873|gb|U00096.2|_835541_125.761_+_5.47221018253397
gi|48994873|gb|U00096.2|	CAPPABLE_SEQ	TSS	835558	835558	2.368	+	.	gi|48994873|gb|U00096.2|_835558_2.368_+_5.23217344212903
gi|48994873|gb|U00096.2|	CAPPABLE_SEQ	TSS	835586	835586	2.940	+	.	gi|48994873|gb|U00096.2|_835586_2.940_+_4.54432051622381
gi|48994873|gb|U00096.2|	CAPPABLE_SEQ	TSS	835609	835609	1.552	+	.	gi|48994873|gb|U00096.2|_835609_1.552_+_3.62263291868721
gi|48994873|gb|U00096.2|	CAPPABLE_SEQ	TSS	835617	835617	2.287	+	.	gi|48994873|gb|U00096.2|_835617_2.287_+_5.18196072691176
gi|48994873|gb|U00096.2|	CAPPABLE_SEQ	TSS	837718	837718	5.226	+	.	gi|48994873|gb|U00096.2|_837718_5.226_+_6.3742114858201
gi|48994873|gb|U00096.2|	CAPPABLE_SEQ	TSS	837799	837799	53.326	+	.	gi|48994873|gb|U00096.2|_837799_53.326_+_6.26583995248373
gi|48994873|gb|U00096.2|	CAPPABLE_SEQ	TSS	839786	839786	1.715	+	.	gi|48994873|gb|U00096.2|_839786_1.715_+_3.76671293756026
gi|48994873|gb|U00096.2|	CAPPABLE_SEQ	TSS	841535	841535	1.633	+	.	gi|48994873|gb|U00096.2|_841535_1.633_+_4.69602915206178
gi|48994873|gb|U00096.2|	CAPPABLE_SEQ	TSS	843031	843031	1.552	+	.	gi|48994873|gb|U00096.2|_843031_1.552_+_4.62263291868721
gi|48994873|gb|U00096.2|	CAPPABLE_SEQ	TSS	846491	846491	2.532	+	.	gi|48994873|gb|U00096.2|_846491_2.532_+_4.32878176592842
gi|48994873|gb|U00096.2|	CAPPABLE_SEQ	TSS	847490	847490	3.348	+	.	gi|48994873|gb|U00096.2|_847490_3.348_+_4.14684138832927
gi|48994873|gb|U00096.2|	CAPPABLE_SEQ	TSS	847654	847654	3.267	+	.	gi|48994873|gb|U00096.2|_847654_3.267_+_5.69647081593815
gi|48994873|gb|U00096.2|	CAPPABLE_SEQ	TSS	848352	848352	3.920	+	.	gi|48994873|gb|U00096.2|_848352_3.920_+_2.95935801550265
gi|48994873|gb|U00096.2|	CAPPABLE_SEQ	TSS	848362	848362	3.593	+	.	gi|48994873|gb|U00096.2|_848362_3.593_+_2.83369329650225
gi|48994873|gb|U00096.2|	CAPPABLE_SEQ	TSS	849351	849351	35.768	+	.	gi|48994873|gb|U00096.2|_849351_35.768_+_4.44954322406849
gi|48994873|gb|U00096.2|	CAPPABLE_SEQ	TSS	849435	849435	293.578	+	.	gi|48994873|gb|U00096.2|_849435_293.578_+_4.67140600987668
gi|48994873|gb|U00096.2|	CAPPABLE_SEQ	TSS	849491	849491	20.252	+	.	gi|48994873|gb|U00096.2|_849491_20.252_+_4.42313371954797
gi|48994873|gb|U00096.2|	CAPPABLE_SEQ	TSS	849502	849502	3.593	+	.	gi|48994873|gb|U00096.2|_849502_3.593_+_4.83369329650225
gi|48994873|gb|U00096.2|	CAPPABLE_SEQ	TSS	849513	849513	89.666	+	.	gi|48994873|gb|U00096.2|_849513_89.666_+_4.24709109387186
gi|48994873|gb|U00096.2|	CAPPABLE_SEQ	TSS	849534	849534	12.004	+	.	gi|48994873|gb|U00096.2|_849534_12.004_+_5.57394768009837
gi|48994873|gb|U00096.2|	CAPPABLE_SEQ	TSS	849564	849564	5.308	+	.	gi|48994873|gb|U00096.2|_849564_5.308_+_6.39667273187028
gi|48994873|gb|U00096.2|	CAPPABLE_SEQ	TSS	849574	849574	6.288	+	.	gi|48994873|gb|U00096.2|_849574_6.288_+_6.64110557875869
gi|48994873|gb|U00096.2|	CAPPABLE_SEQ	TSS	849595	849595	3.756	+	.	gi|48994873|gb|U00096.2|_849595_3.756_+_3.89770142415386
gi|48994873|gb|U00096.2|	CAPPABLE_SEQ	TSS	849602	849602	1.878	+	.	gi|48994873|gb|U00096.2|_849602_1.878_+_4.89770142415386
gi|48994873|gb|U00096.2|	CAPPABLE_SEQ	TSS	849640	849640	1953.537	+	.	gi|48994873|gb|U00096.2|_849640_1953.537_+_3.6319413906165
gi|48994873|gb|U00096.2|	CAPPABLE_SEQ	TSS	849661	849661	4.165	+	.	gi|48994873|gb|U00096.2|_849661_4.165_+_6.04682085675299
gi|48994873|gb|U00096.2|	CAPPABLE_SEQ	TSS	849673	849673	3.185	+	.	gi|48994873|gb|U00096.2|_849673_3.185_+_4.65979773364375
gi|48994873|gb|U00096.2|	CAPPABLE_SEQ	TSS	849699	849699	4.736	+	.	gi|48994873|gb|U00096.2|_849699_4.736_+_2.91024534724167
gi|48994873|gb|U00096.2|	CAPPABLE_SEQ	TSS	849717	849717	7.676	+	.	gi|48994873|gb|U00096.2|_849717_7.676_+_2.76020685037486
gi|48994873|gb|U00096.2|	CAPPABLE_SEQ	TSS	849731	849731	3.103	+	.	gi|48994873|gb|U00096.2|_849731_3.103_+_4.6221680580288
gi|48994873|gb|U00096.2|	CAPPABLE_SEQ	TSS	849745	849745	2.695	+	.	gi|48994873|gb|U00096.2|_849745_2.695_+_4.41878963413995
gi|48994873|gb|U00096.2|	CAPPABLE_SEQ	TSS	849767	849767	6.451	+	.	gi|48994873|gb|U00096.2|_849767_6.451_+_3.21859555937326
gi|48994873|gb|U00096.2|	CAPPABLE_SEQ	TSS	849778	849778	1.878	+	.	gi|48994873|gb|U00096.2|_849778_1.878_+_2.09034650209625
gi|48994873|gb|U00096.2|	CAPPABLE_SEQ	TSS	849790	849790	1.552	+	.	gi|48994873|gb|U00096.2|_849790_1.552_+_1.81527799662961
gi|48994873|gb|U00096.2|	CAPPABLE_SEQ	TSS	849811	849811	2.940	+	.	gi|48994873|gb|U00096.2|_849811_2.940_+_2.95935801550265
gi|48994873|gb|U00096.2|	CAPPABLE_SEQ	TSS	849831	849831	1.552	+	.	gi|48994873|gb|U00096.2|_849831_1.552_+_2.30070482379985
gi|48994873|gb|U00096.2|	CAPPABLE_SEQ	TSS	849845	849845	2.695	+	.	gi|48994873|gb|U00096.2|_849845_2.695_+_2.61143471208235
gi|48994873|gb|U00096.2|	CAPPABLE_SEQ	TSS	849871	849871	2.695	+	.	gi|48994873|gb|U00096.2|_849871_2.695_+_2.61143471208235
gi|48994873|gb|U00096.2|	CAPPABLE_SEQ	TSS	849880	849880	1.715	+	.	gi|48994873|gb|U00096.2|_849880_1.715_+_1.76671293756026
gi|48994873|gb|U00096.2|	CAPPABLE_SEQ	TSS	850018	850018	17.557	+	.	gi|48994873|gb|U00096.2|_850018_17.557_+_4.42380169632858
gi|48994873|gb|U00096.2|	CAPPABLE_SEQ	TSS	850067	850067	2.042	+	.	gi|48994873|gb|U00096.2|_850067_2.042_+_5.01848722737788
gi|48994873|gb|U00096.2|	CAPPABLE_SEQ	TSS	850656	850656	1.633	+	.	gi|48994873|gb|U00096.2|_850656_1.633_+_4.69602915206178
gi|48994873|gb|U00096.2|	CAPPABLE_SEQ	TSS	851713	851713	3.267	+	.	gi|48994873|gb|U00096.2|_851713_3.267_+_5.69647081593815
gi|48994873|gb|U00096.2|	CAPPABLE_SEQ	TSS	852190	852190	2.123	+	.	gi|48994873|gb|U00096.2|_852190_2.123_+_5.07460873240546
gi|48994873|gb|U00096.2|	CAPPABLE_SEQ	TSS	852360	852360	129.517	+	.	gi|48994873|gb|U00096.2|_852360_129.517_+_4.17361674308513
gi|48994873|gb|U00096.2|	CAPPABLE_SEQ	TSS	853983	853983	1.552	+	.	gi|48994873|gb|U00096.2|_853983_1.552_+_4.62263291868721
gi|48994873|gb|U00096.2|	CAPPABLE_SEQ	TSS	854580	854580	2.532	+	.	gi|48994873|gb|U00096.2|_854580_2.532_+_5.32878176592842
gi|48994873|gb|U00096.2|	CAPPABLE_SEQ	TSS	855157	855157	20.252	+	.	gi|48994873|gb|U00096.2|_855157_20.252_+_5.32849684540989
gi|48994873|gb|U00096.2|	CAPPABLE_SEQ	TSS	855399	855399	3.838	+	.	gi|48994873|gb|U00096.2|_855399_3.838_+_3.12150415063786
gi|48994873|gb|U00096.2|	CAPPABLE_SEQ	TSS	856547	856547	3.185	+	.	gi|48994873|gb|U00096.2|_856547_3.185_+_5.65979773364375
gi|48994873|gb|U00096.2|	CAPPABLE_SEQ	TSS	859110	859110	2.450	+	.	gi|48994873|gb|U00096.2|_859110_2.450_+_5.28128611039002
gi|48994873|gb|U00096.2|	CAPPABLE_SEQ	TSS	859302	859302	2.450	+	.	gi|48994873|gb|U00096.2|_859302_2.450_+_3.69632360966886
gi|48994873|gb|U00096.2|	CAPPABLE_SEQ	TSS	859318	859318	2.858	+	.	gi|48994873|gb|U00096.2|_859318_2.858_+_2.6961553555383
gi|48994873|gb|U00096.2|	CAPPABLE_SEQ	TSS	860684	860684	3.022	+	.	gi|48994873|gb|U00096.2|_860684_3.022_+_3.26207992677755
gi|48994873|gb|U00096.2|	CAPPABLE_SEQ	TSS	862837	862837	9.391	+	.	gi|48994873|gb|U00096.2|_862837_9.391_+_2.63577513084015
gi|48994873|gb|U00096.2|	CAPPABLE_SEQ	TSS	863108	863108	2.858	+	.	gi|48994873|gb|U00096.2|_863108_2.858_+_4.5035102775959
gi|48994873|gb|U00096.2|	CAPPABLE_SEQ	TSS	863356	863356	2.205	+	.	gi|48994873|gb|U00096.2|_863356_2.205_+_4.12928301694497
gi|48994873|gb|U00096.2|	CAPPABLE_SEQ	TSS	863428	863428	3.348	+	.	gi|48994873|gb|U00096.2|_863428_3.348_+_5.73180388905043
gi|48994873|gb|U00096.2|	CAPPABLE_SEQ	TSS	864962	864962	1.878	+	.	gi|48994873|gb|U00096.2|_864962_1.878_+_4.89770142415386
gi|48994873|gb|U00096.2|	CAPPABLE_SEQ	TSS	865589	865589	6.125	+	.	gi|48994873|gb|U00096.2|_865589_6.125_+_5.01825170455622
gi|48994873|gb|U00096.2|	CAPPABLE_SEQ	TSS	865634	865634	2.450	+	.	gi|48994873|gb|U00096.2|_865634_2.450_+_5.28128611039002
gi|48994873|gb|U00096.2|	CAPPABLE_SEQ	TSS	865721	865721	7.431	+	.	gi|48994873|gb|U00096.2|_865721_7.431_+_5.8820607304676
gi|48994873|gb|U00096.2|	CAPPABLE_SEQ	TSS	865760	865760	217.550	+	.	gi|48994873|gb|U00096.2|_865760_217.550_+_4.43278169251735
gi|48994873|gb|U00096.2|	CAPPABLE_SEQ	TSS	865771	865771	2.940	+	.	gi|48994873|gb|U00096.2|_865771_2.940_+_3.54432051622381
gi|48994873|gb|U00096.2|	CAPPABLE_SEQ	TSS	865791	865791	1.797	+	.	gi|48994873|gb|U00096.2|_865791_1.797_+_4.83409477001002
gi|48994873|gb|U00096.2|	CAPPABLE_SEQ	TSS	868746	868746	2.287	+	.	gi|48994873|gb|U00096.2|_868746_2.287_+_3.5969982261906
gi|48994873|gb|U00096.2|	CAPPABLE_SEQ	TSS	872123	872123	2.287	+	.	gi|48994873|gb|U00096.2|_872123_2.287_+_3.5969982261906
gi|48994873|gb|U00096.2|	CAPPABLE_SEQ	TSS	872536	872536	1.878	+	.	gi|48994873|gb|U00096.2|_872536_1.878_+_4.89770142415386
gi|48994873|gb|U00096.2|	CAPPABLE_SEQ	TSS	875343	875343	1.552	+	.	gi|48994873|gb|U00096.2|_875343_1.552_+_2.30070482379985
gi|48994873|gb|U00096.2|	CAPPABLE_SEQ	TSS	875770	875770	1.960	+	.	gi|48994873|gb|U00096.2|_875770_1.960_+_4.95935801550265
gi|48994873|gb|U00096.2|	CAPPABLE_SEQ	TSS	877331	877331	4.655	+	.	gi|48994873|gb|U00096.2|_877331_4.655_+_6.20728552894624
gi|48994873|gb|U00096.2|	CAPPABLE_SEQ	TSS	877377	877377	2.858	+	.	gi|48994873|gb|U00096.2|_877377_2.858_+_5.5035102775959
gi|48994873|gb|U00096.2|	CAPPABLE_SEQ	TSS	877429	877429	2.123	+	.	gi|48994873|gb|U00096.2|_877429_2.123_+_5.07460873240546
gi|48994873|gb|U00096.2|	CAPPABLE_SEQ	TSS	877440	877440	267.772	+	.	gi|48994873|gb|U00096.2|_877440_267.772_+_5.49975160411767
gi|48994873|gb|U00096.2|	CAPPABLE_SEQ	TSS	877454	877454	2.042	+	.	gi|48994873|gb|U00096.2|_877454_2.042_+_5.01848722737788
gi|48994873|gb|U00096.2|	CAPPABLE_SEQ	TSS	877508	877508	4.491	+	.	gi|48994873|gb|U00096.2|_877508_4.491_+_5.15554108327966
gi|48994873|gb|U00096.2|	CAPPABLE_SEQ	TSS	877733	877733	4.491	+	.	gi|48994873|gb|U00096.2|_877733_4.491_+_5.15554108327966
gi|48994873|gb|U00096.2|	CAPPABLE_SEQ	TSS	877945	877945	14.291	+	.	gi|48994873|gb|U00096.2|_877945_14.291_+_5.24057682659514
gi|48994873|gb|U00096.2|	CAPPABLE_SEQ	TSS	878931	878931	2.532	+	.	gi|48994873|gb|U00096.2|_878931_2.532_+_5.32878176592842
gi|48994873|gb|U00096.2|	CAPPABLE_SEQ	TSS	879841	879841	9.963	+	.	gi|48994873|gb|U00096.2|_879841_9.963_+_4.30508458472395
gi|48994873|gb|U00096.2|	CAPPABLE_SEQ	TSS	879894	879894	4.736	+	.	gi|48994873|gb|U00096.2|_879894_4.736_+_4.23217344212903
gi|48994873|gb|U00096.2|	CAPPABLE_SEQ	TSS	879903	879903	5.961	+	.	gi|48994873|gb|U00096.2|_879903_5.961_+_4.56405873447091
gi|48994873|gb|U00096.2|	CAPPABLE_SEQ	TSS	879921	879921	2.368	+	.	gi|48994873|gb|U00096.2|_879921_2.368_+_4.23217344212903
gi|48994873|gb|U00096.2|	CAPPABLE_SEQ	TSS	880217	880217	2.287	+	.	gi|48994873|gb|U00096.2|_880217_2.287_+_5.18196072691176
gi|48994873|gb|U00096.2|	CAPPABLE_SEQ	TSS	881454	881454	16.578	+	.	gi|48994873|gb|U00096.2|_881454_16.578_+_5.45473992331258
gi|48994873|gb|U00096.2|	CAPPABLE_SEQ	TSS	882010	882010	10.371	+	.	gi|48994873|gb|U00096.2|_882010_10.371_+_3.77993455477111
gi|48994873|gb|U00096.2|	CAPPABLE_SEQ	TSS	882793	882793	52.999	+	.	gi|48994873|gb|U00096.2|_882793_52.999_+_3.83491941837191
gi|48994873|gb|U00096.2|	CAPPABLE_SEQ	TSS	882810	882810	2.287	+	.	gi|48994873|gb|U00096.2|_882810_2.287_+_5.18196072691176
gi|48994873|gb|U00096.2|	CAPPABLE_SEQ	TSS	882872	882872	1.878	+	.	gi|48994873|gb|U00096.2|_882872_1.878_+_3.89770142415386
gi|48994873|gb|U00096.2|	CAPPABLE_SEQ	TSS	883010	883010	2.858	+	.	gi|48994873|gb|U00096.2|_883010_2.858_+_5.5035102775959
gi|48994873|gb|U00096.2|	CAPPABLE_SEQ	TSS	883874	883874	2.368	+	.	gi|48994873|gb|U00096.2|_883874_2.368_+_5.23217344212903
gi|48994873|gb|U00096.2|	CAPPABLE_SEQ	TSS	884014	884014	2.123	+	.	gi|48994873|gb|U00096.2|_884014_2.123_+_3.48964623168431
gi|48994873|gb|U00096.2|	CAPPABLE_SEQ	TSS	884045	884045	2.287	+	.	gi|48994873|gb|U00096.2|_884045_2.287_+_5.18196072691176
gi|48994873|gb|U00096.2|	CAPPABLE_SEQ	TSS	886624	886624	2.858	+	.	gi|48994873|gb|U00096.2|_886624_2.858_+_4.5035102775959
gi|48994873|gb|U00096.2|	CAPPABLE_SEQ	TSS	888769	888769	4.736	+	.	gi|48994873|gb|U00096.2|_888769_4.736_+_4.64721094140788
gi|48994873|gb|U00096.2|	CAPPABLE_SEQ	TSS	889111	889111	2.287	+	.	gi|48994873|gb|U00096.2|_889111_2.287_+_3.5969982261906
gi|48994873|gb|U00096.2|	CAPPABLE_SEQ	TSS	889186	889186	1.797	+	.	gi|48994873|gb|U00096.2|_889186_1.797_+_4.83409477001002
gi|48994873|gb|U00096.2|	CAPPABLE_SEQ	TSS	889205	889205	1.552	+	.	gi|48994873|gb|U00096.2|_889205_1.552_+_4.62263291868721
gi|48994873|gb|U00096.2|	CAPPABLE_SEQ	TSS	889233	889233	14.291	+	.	gi|48994873|gb|U00096.2|_889233_14.291_+_4.50361123242893
gi|48994873|gb|U00096.2|	CAPPABLE_SEQ	TSS	890029	890029	4.165	+	.	gi|48994873|gb|U00096.2|_890029_4.165_+_5.04682085675299
gi|48994873|gb|U00096.2|	CAPPABLE_SEQ	TSS	890086	890086	17.721	+	.	gi|48994873|gb|U00096.2|_890086_17.721_+_3.96724025152335
gi|48994873|gb|U00096.2|	CAPPABLE_SEQ	TSS	890115	890115	2.777	+	.	gi|48994873|gb|U00096.2|_890115_2.777_+_4.46203153831893
gi|48994873|gb|U00096.2|	CAPPABLE_SEQ	TSS	891158	891158	23.682	+	.	gi|48994873|gb|U00096.2|_891158_23.682_+_6.23229528622698
gi|48994873|gb|U00096.2|	CAPPABLE_SEQ	TSS	892149	892149	72.190	+	.	gi|48994873|gb|U00096.2|_892149_72.190_+_4.11887862190727
gi|48994873|gb|U00096.2|	CAPPABLE_SEQ	TSS	892180	892180	2.695	+	.	gi|48994873|gb|U00096.2|_892180_2.695_+_5.41878963413995
gi|48994873|gb|U00096.2|	CAPPABLE_SEQ	TSS	892864	892864	27.112	+	.	gi|48994873|gb|U00096.2|_892864_27.112_+_8.74936399798408
gi|48994873|gb|U00096.2|	CAPPABLE_SEQ	TSS	892881	892881	1.715	+	.	gi|48994873|gb|U00096.2|_892881_1.715_+_4.76671293756026
gi|48994873|gb|U00096.2|	CAPPABLE_SEQ	TSS	892990	892990	3.022	+	.	gi|48994873|gb|U00096.2|_892990_3.022_+_2.99904552094376
gi|48994873|gb|U00096.2|	CAPPABLE_SEQ	TSS	893408	893408	2.940	+	.	gi|48994873|gb|U00096.2|_893408_2.940_+_4.54432051622381
gi|48994873|gb|U00096.2|	CAPPABLE_SEQ	TSS	893442	893442	7.186	+	.	gi|48994873|gb|U00096.2|_893442_7.186_+_3.83369329650225
gi|48994873|gb|U00096.2|	CAPPABLE_SEQ	TSS	897171	897171	19.681	+	.	gi|48994873|gb|U00096.2|_897171_19.681_+_4.4815176971186
gi|48994873|gb|U00096.2|	CAPPABLE_SEQ	TSS	897208	897208	2.695	+	.	gi|48994873|gb|U00096.2|_897208_2.695_+_2.61143471208235
gi|48994873|gb|U00096.2|	CAPPABLE_SEQ	TSS	897298	897298	1.552	+	.	gi|48994873|gb|U00096.2|_897298_1.552_+_4.62263291868721
gi|48994873|gb|U00096.2|	CAPPABLE_SEQ	TSS	897717	897717	5.961	+	.	gi|48994873|gb|U00096.2|_897717_5.961_+_6.56405873447091
gi|48994873|gb|U00096.2|	CAPPABLE_SEQ	TSS	899799	899799	3.022	+	.	gi|48994873|gb|U00096.2|_899799_3.022_+_5.58400802166491
gi|48994873|gb|U00096.2|	CAPPABLE_SEQ	TSS	902962	902962	1.960	+	.	gi|48994873|gb|U00096.2|_902962_1.960_+_4.95935801550265
gi|48994873|gb|U00096.2|	CAPPABLE_SEQ	TSS	903703	903703	2.858	+	.	gi|48994873|gb|U00096.2|_903703_2.858_+_5.5035102775959
gi|48994873|gb|U00096.2|	CAPPABLE_SEQ	TSS	903740	903740	93.749	+	.	gi|48994873|gb|U00096.2|_903740_93.749_+_4.68243972778127
gi|48994873|gb|U00096.2|	CAPPABLE_SEQ	TSS	903754	903754	28.174	+	.	gi|48994873|gb|U00096.2|_903754_28.174_+_4.22078883908047
gi|48994873|gb|U00096.2|	CAPPABLE_SEQ	TSS	903782	903782	3.103	+	.	gi|48994873|gb|U00096.2|_903782_3.103_+_4.6221680580288
gi|48994873|gb|U00096.2|	CAPPABLE_SEQ	TSS	905025	905025	1.715	+	.	gi|48994873|gb|U00096.2|_905025_1.715_+_4.76671293756026
gi|48994873|gb|U00096.2|	CAPPABLE_SEQ	TSS	905429	905429	1.960	+	.	gi|48994873|gb|U00096.2|_905429_1.960_+_4.95935801550265
gi|48994873|gb|U00096.2|	CAPPABLE_SEQ	TSS	906698	906698	2.532	+	.	gi|48994873|gb|U00096.2|_906698_2.532_+_3.00685367104106
gi|48994873|gb|U00096.2|	CAPPABLE_SEQ	TSS	907881	907881	4.165	+	.	gi|48994873|gb|U00096.2|_907881_4.165_+_6.04682085675299
gi|48994873|gb|U00096.2|	CAPPABLE_SEQ	TSS	914051	914051	10.371	+	.	gi|48994873|gb|U00096.2|_914051_10.371_+_5.36298746548364
gi|48994873|gb|U00096.2|	CAPPABLE_SEQ	TSS	914241	914241	1.552	+	.	gi|48994873|gb|U00096.2|_914241_1.552_+_3.62263291868721
gi|48994873|gb|U00096.2|	CAPPABLE_SEQ	TSS	915453	915453	3.593	+	.	gi|48994873|gb|U00096.2|_915453_3.593_+_5.83369329650225
gi|48994873|gb|U00096.2|	CAPPABLE_SEQ	TSS	915663	915663	4.900	+	.	gi|48994873|gb|U00096.2|_915663_4.900_+_5.28128611039002
gi|48994873|gb|U00096.2|	CAPPABLE_SEQ	TSS	920708	920708	2.613	+	.	gi|48994873|gb|U00096.2|_920708_2.613_+_5.3742114858201
gi|48994873|gb|U00096.2|	CAPPABLE_SEQ	TSS	921134	921134	10.616	+	.	gi|48994873|gb|U00096.2|_921134_10.616_+_4.81171023114912
gi|48994873|gb|U00096.2|	CAPPABLE_SEQ	TSS	921540	921540	8.983	+	.	gi|48994873|gb|U00096.2|_921540_8.983_+_3.15713365052257
gi|48994873|gb|U00096.2|	CAPPABLE_SEQ	TSS	921583	921583	277.408	+	.	gi|48994873|gb|U00096.2|_921583_277.408_+_5.36397344463361
gi|48994873|gb|U00096.2|	CAPPABLE_SEQ	TSS	921606	921606	2.368	+	.	gi|48994873|gb|U00096.2|_921606_2.368_+_5.23217344212903
gi|48994873|gb|U00096.2|	CAPPABLE_SEQ	TSS	921626	921626	4.736	+	.	gi|48994873|gb|U00096.2|_921626_4.736_+_6.23217344212903
gi|48994873|gb|U00096.2|	CAPPABLE_SEQ	TSS	921650	921650	1.552	+	.	gi|48994873|gb|U00096.2|_921650_1.552_+_4.62263291868721
gi|48994873|gb|U00096.2|	CAPPABLE_SEQ	TSS	921662	921662	3.593	+	.	gi|48994873|gb|U00096.2|_921662_3.593_+_4.83369329650225
gi|48994873|gb|U00096.2|	CAPPABLE_SEQ	TSS	921688	921688	3.103	+	.	gi|48994873|gb|U00096.2|_921688_3.103_+_5.6221680580288
gi|48994873|gb|U00096.2|	CAPPABLE_SEQ	TSS	921731	921731	1.797	+	.	gi|48994873|gb|U00096.2|_921731_1.797_+_4.83409477001002
gi|48994873|gb|U00096.2|	CAPPABLE_SEQ	TSS	921856	921856	2.858	+	.	gi|48994873|gb|U00096.2|_921856_2.858_+_4.5035102775959
gi|48994873|gb|U00096.2|	CAPPABLE_SEQ	TSS	922052	922052	2.858	+	.	gi|48994873|gb|U00096.2|_922052_2.858_+_4.5035102775959
gi|48994873|gb|U00096.2|	CAPPABLE_SEQ	TSS	922070	922070	35.850	+	.	gi|48994873|gb|U00096.2|_922070_35.850_+_4.34586873915645
gi|48994873|gb|U00096.2|	CAPPABLE_SEQ	TSS	922126	922126	4.001	+	.	gi|48994873|gb|U00096.2|_922126_4.001_+_4.98886498984569
gi|48994873|gb|U00096.2|	CAPPABLE_SEQ	TSS	922231	922231	40.913	+	.	gi|48994873|gb|U00096.2|_922231_40.913_+_6.34299178468193
gi|48994873|gb|U00096.2|	CAPPABLE_SEQ	TSS	922242	922242	2.695	+	.	gi|48994873|gb|U00096.2|_922242_2.695_+_5.41878963413995
gi|48994873|gb|U00096.2|	CAPPABLE_SEQ	TSS	922272	922272	3.920	+	.	gi|48994873|gb|U00096.2|_922272_3.920_+_3.95935801550265
gi|48994873|gb|U00096.2|	CAPPABLE_SEQ	TSS	922290	922290	3.267	+	.	gi|48994873|gb|U00096.2|_922290_3.267_+_3.69647081593815
gi|48994873|gb|U00096.2|	CAPPABLE_SEQ	TSS	922301	922301	14.373	+	.	gi|48994873|gb|U00096.2|_922301_14.373_+_3.51301103113453
gi|48994873|gb|U00096.2|	CAPPABLE_SEQ	TSS	922444	922444	1.633	+	.	gi|48994873|gb|U00096.2|_922444_1.633_+_4.69602915206178
gi|48994873|gb|U00096.2|	CAPPABLE_SEQ	TSS	922479	922479	2.695	+	.	gi|48994873|gb|U00096.2|_922479_2.695_+_4.41878963413995
gi|48994873|gb|U00096.2|	CAPPABLE_SEQ	TSS	922498	922498	2.123	+	.	gi|48994873|gb|U00096.2|_922498_2.123_+_3.07460873240546
gi|48994873|gb|U00096.2|	CAPPABLE_SEQ	TSS	923449	923449	22.049	+	.	gi|48994873|gb|U00096.2|_923449_22.049_+_5.28122068055981
gi|48994873|gb|U00096.2|	CAPPABLE_SEQ	TSS	923483	923483	4.165	+	.	gi|48994873|gb|U00096.2|_923483_4.165_+_4.46185835603184
gi|48994873|gb|U00096.2|	CAPPABLE_SEQ	TSS	923533	923533	3.348	+	.	gi|48994873|gb|U00096.2|_923533_3.348_+_2.27237227041313
gi|48994873|gb|U00096.2|	CAPPABLE_SEQ	TSS	923839	923839	3.348	+	.	gi|48994873|gb|U00096.2|_923839_3.348_+_4.73180388905043
gi|48994873|gb|U00096.2|	CAPPABLE_SEQ	TSS	925309	925309	3.511	+	.	gi|48994873|gb|U00096.2|_925309_3.511_+_5.80038635738084
gi|48994873|gb|U00096.2|	CAPPABLE_SEQ	TSS	925361	925361	1.878	+	.	gi|48994873|gb|U00096.2|_925361_1.878_+_3.89770142415386
gi|48994873|gb|U00096.2|	CAPPABLE_SEQ	TSS	929441	929441	3.103	+	.	gi|48994873|gb|U00096.2|_929441_3.103_+_5.6221680580288
gi|48994873|gb|U00096.2|	CAPPABLE_SEQ	TSS	930038	930038	1.878	+	.	gi|48994873|gb|U00096.2|_930038_1.878_+_3.89770142415386
gi|48994873|gb|U00096.2|	CAPPABLE_SEQ	TSS	931551	931551	95.464	+	.	gi|48994873|gb|U00096.2|_931551_95.464_+_4.35686455190237
gi|48994873|gb|U00096.2|	CAPPABLE_SEQ	TSS	931580	931580	4.328	+	.	gi|48994873|gb|U00096.2|_931580_4.328_+_5.1022048603269
gi|48994873|gb|U00096.2|	CAPPABLE_SEQ	TSS	931606	931606	4.491	+	.	gi|48994873|gb|U00096.2|_931606_4.491_+_2.98561608183734
gi|48994873|gb|U00096.2|	CAPPABLE_SEQ	TSS	931621	931621	1.715	+	.	gi|48994873|gb|U00096.2|_931621_1.715_+_3.76671293756026
gi|48994873|gb|U00096.2|	CAPPABLE_SEQ	TSS	931683	931683	2.450	+	.	gi|48994873|gb|U00096.2|_931683_2.450_+_3.28128611039002
gi|48994873|gb|U00096.2|	CAPPABLE_SEQ	TSS	931690	931690	2.695	+	.	gi|48994873|gb|U00096.2|_931690_2.695_+_5.41878963413995
gi|48994873|gb|U00096.2|	CAPPABLE_SEQ	TSS	931700	931700	3.022	+	.	gi|48994873|gb|U00096.2|_931700_3.022_+_4.58400802166491
gi|48994873|gb|U00096.2|	CAPPABLE_SEQ	TSS	931741	931741	29.970	+	.	gi|48994873|gb|U00096.2|_931741_29.970_+_3.94049412583805
gi|48994873|gb|U00096.2|	CAPPABLE_SEQ	TSS	931750	931750	7.513	+	.	gi|48994873|gb|U00096.2|_931750_7.513_+_3.57596536854011
gi|48994873|gb|U00096.2|	CAPPABLE_SEQ	TSS	931781	931781	1.960	+	.	gi|48994873|gb|U00096.2|_931781_1.960_+_2.95935801550265
gi|48994873|gb|U00096.2|	CAPPABLE_SEQ	TSS	931793	931793	1.715	+	.	gi|48994873|gb|U00096.2|_931793_1.715_+_4.76671293756026
gi|48994873|gb|U00096.2|	CAPPABLE_SEQ	TSS	931804	931804	3.022	+	.	gi|48994873|gb|U00096.2|_931804_3.022_+_2.77665309960731
gi|48994873|gb|U00096.2|	CAPPABLE_SEQ	TSS	931812	931812	1.878	+	.	gi|48994873|gb|U00096.2|_931812_1.878_+_2.5757733292665
gi|48994873|gb|U00096.2|	CAPPABLE_SEQ	TSS	931823	931823	2.858	+	.	gi|48994873|gb|U00096.2|_931823_2.858_+_3.91854777687474
gi|48994873|gb|U00096.2|	CAPPABLE_SEQ	TSS	931845	931845	1.552	+	.	gi|48994873|gb|U00096.2|_931845_1.552_+_1.81527799662961
gi|48994873|gb|U00096.2|	CAPPABLE_SEQ	TSS	931858	931858	2.613	+	.	gi|48994873|gb|U00096.2|_931858_2.613_+_2.20428648437779
gi|48994873|gb|U00096.2|	CAPPABLE_SEQ	TSS	931885	931885	1.633	+	.	gi|48994873|gb|U00096.2|_931885_1.633_+_2.11106665134062
gi|48994873|gb|U00096.2|	CAPPABLE_SEQ	TSS	931918	931918	3.675	+	.	gi|48994873|gb|U00096.2|_931918_3.675_+_1.16668992813694
gi|48994873|gb|U00096.2|	CAPPABLE_SEQ	TSS	932153	932153	11.759	+	.	gi|48994873|gb|U00096.2|_932153_11.759_+_4.54419783285787
gi|48994873|gb|U00096.2|	CAPPABLE_SEQ	TSS	932358	932358	14.536	+	.	gi|48994873|gb|U00096.2|_932358_14.536_+_3.6814105584136
gi|48994873|gb|U00096.2|	CAPPABLE_SEQ	TSS	933384	933384	2.695	+	.	gi|48994873|gb|U00096.2|_933384_2.695_+_5.41878963413995
gi|48994873|gb|U00096.2|	CAPPABLE_SEQ	TSS	935447	935447	26.704	+	.	gi|48994873|gb|U00096.2|_935447_26.704_+_5.55756331442037
gi|48994873|gb|U00096.2|	CAPPABLE_SEQ	TSS	936182	936182	8.656	+	.	gi|48994873|gb|U00096.2|_936182_8.656_+_4.1022048603269
gi|48994873|gb|U00096.2|	CAPPABLE_SEQ	TSS	936358	936358	2.695	+	.	gi|48994873|gb|U00096.2|_936358_2.695_+_5.41878963413995
gi|48994873|gb|U00096.2|	CAPPABLE_SEQ	TSS	936551	936551	4.165	+	.	gi|48994873|gb|U00096.2|_936551_4.165_+_3.72489276186563
gi|48994873|gb|U00096.2|	CAPPABLE_SEQ	TSS	936642	936642	1.633	+	.	gi|48994873|gb|U00096.2|_936642_1.633_+_3.69602915206178
gi|48994873|gb|U00096.2|	CAPPABLE_SEQ	TSS	937035	937035	1.878	+	.	gi|48994873|gb|U00096.2|_937035_1.878_+_4.89770142415386
gi|48994873|gb|U00096.2|	CAPPABLE_SEQ	TSS	938576	938576	16.088	+	.	gi|48994873|gb|U00096.2|_938576_16.088_+_3.91030228501684
gi|48994873|gb|U00096.2|	CAPPABLE_SEQ	TSS	938588	938588	114.246	+	.	gi|48994873|gb|U00096.2|_938588_114.246_+_4.87141638128614
gi|48994873|gb|U00096.2|	CAPPABLE_SEQ	TSS	938602	938602	1.797	+	.	gi|48994873|gb|U00096.2|_938602_1.797_+_4.83409477001002
gi|48994873|gb|U00096.2|	CAPPABLE_SEQ	TSS	938618	938618	2.368	+	.	gi|48994873|gb|U00096.2|_938618_2.368_+_5.23217344212903
gi|48994873|gb|U00096.2|	CAPPABLE_SEQ	TSS	938646	938646	5.308	+	.	gi|48994873|gb|U00096.2|_938646_5.308_+_5.39667273187028
gi|48994873|gb|U00096.2|	CAPPABLE_SEQ	TSS	938693	938693	3.267	+	.	gi|48994873|gb|U00096.2|_938693_3.267_+_4.69647081593815
gi|48994873|gb|U00096.2|	CAPPABLE_SEQ	TSS	938707	938707	4.246	+	.	gi|48994873|gb|U00096.2|_938707_4.246_+_6.07460873240546
gi|48994873|gb|U00096.2|	CAPPABLE_SEQ	TSS	938727	938727	2.532	+	.	gi|48994873|gb|U00096.2|_938727_2.532_+_3.32878176592843
gi|48994873|gb|U00096.2|	CAPPABLE_SEQ	TSS	938760	938760	9.473	+	.	gi|48994873|gb|U00096.2|_938760_9.473_+_3.53364863620182
gi|48994873|gb|U00096.2|	CAPPABLE_SEQ	TSS	939199	939199	2.695	+	.	gi|48994873|gb|U00096.2|_939199_2.695_+_5.41878963413995
gi|48994873|gb|U00096.2|	CAPPABLE_SEQ	TSS	939697	939697	5.880	+	.	gi|48994873|gb|U00096.2|_939697_5.880_+_6.54432051622381
gi|48994873|gb|U00096.2|	CAPPABLE_SEQ	TSS	941829	941829	5.553	+	.	gi|48994873|gb|U00096.2|_941829_5.553_+_4.13984366220445
gi|48994873|gb|U00096.2|	CAPPABLE_SEQ	TSS	943676	943676	3.838	+	.	gi|48994873|gb|U00096.2|_943676_3.838_+_4.34389657197431
gi|48994873|gb|U00096.2|	CAPPABLE_SEQ	TSS	944041	944041	1.797	+	.	gi|48994873|gb|U00096.2|_944041_1.797_+_4.83409477001002
gi|48994873|gb|U00096.2|	CAPPABLE_SEQ	TSS	944086	944086	2.695	+	.	gi|48994873|gb|U00096.2|_944086_2.695_+_5.41878963413995
gi|48994873|gb|U00096.2|	CAPPABLE_SEQ	TSS	945064	945064	66.718	+	.	gi|48994873|gb|U00096.2|_945064_66.718_+_4.59011816049306
gi|48994873|gb|U00096.2|	CAPPABLE_SEQ	TSS	945089	945089	4.246	+	.	gi|48994873|gb|U00096.2|_945089_4.246_+_6.07460873240546
gi|48994873|gb|U00096.2|	CAPPABLE_SEQ	TSS	945141	945141	3.430	+	.	gi|48994873|gb|U00096.2|_945141_3.430_+_4.1817504368391
gi|48994873|gb|U00096.2|	CAPPABLE_SEQ	TSS	945432	945432	1.633	+	.	gi|48994873|gb|U00096.2|_945432_1.633_+_4.69602915206178
gi|48994873|gb|U00096.2|	CAPPABLE_SEQ	TSS	946093	946093	58.797	+	.	gi|48994873|gb|U00096.2|_946093_58.797_+_4.73820114614257
gi|48994873|gb|U00096.2|	CAPPABLE_SEQ	TSS	946133	946133	7.676	+	.	gi|48994873|gb|U00096.2|_946133_7.676_+_6.92885907269546
gi|48994873|gb|U00096.2|	CAPPABLE_SEQ	TSS	946155	946155	2.450	+	.	gi|48994873|gb|U00096.2|_946155_2.450_+_5.28128611039002
gi|48994873|gb|U00096.2|	CAPPABLE_SEQ	TSS	946222	946222	1.797	+	.	gi|48994873|gb|U00096.2|_946222_1.797_+_4.83409477001002
gi|48994873|gb|U00096.2|	CAPPABLE_SEQ	TSS	946234	946234	7.186	+	.	gi|48994873|gb|U00096.2|_946234_7.186_+_6.83369329650225
gi|48994873|gb|U00096.2|	CAPPABLE_SEQ	TSS	947331	947331	5.471	+	.	gi|48994873|gb|U00096.2|_947331_5.471_+_4.1183808219953
gi|48994873|gb|U00096.2|	CAPPABLE_SEQ	TSS	947843	947843	8.901	+	.	gi|48994873|gb|U00096.2|_947843_8.901_+_6.14247178870151
gi|48994873|gb|U00096.2|	CAPPABLE_SEQ	TSS	948867	948867	3.267	+	.	gi|48994873|gb|U00096.2|_948867_3.267_+_1.44974906523996
gi|48994873|gb|U00096.2|	CAPPABLE_SEQ	TSS	948896	948896	1.715	+	.	gi|48994873|gb|U00096.2|_948896_1.715_+_4.76671293756026
gi|48994873|gb|U00096.2|	CAPPABLE_SEQ	TSS	949221	949221	2.532	+	.	gi|48994873|gb|U00096.2|_949221_2.532_+_5.32878176592842
gi|48994873|gb|U00096.2|	CAPPABLE_SEQ	TSS	949254	949254	2.042	+	.	gi|48994873|gb|U00096.2|_949254_2.042_+_5.01848722737788
gi|48994873|gb|U00096.2|	CAPPABLE_SEQ	TSS	949407	949407	2.532	+	.	gi|48994873|gb|U00096.2|_949407_2.532_+_3.74381926520727
gi|48994873|gb|U00096.2|	CAPPABLE_SEQ	TSS	949457	949457	20.416	+	.	gi|48994873|gb|U00096.2|_949457_20.416_+_4.43476956440303
gi|48994873|gb|U00096.2|	CAPPABLE_SEQ	TSS	949475	949475	2.123	+	.	gi|48994873|gb|U00096.2|_949475_2.123_+_4.07460873240546
gi|48994873|gb|U00096.2|	CAPPABLE_SEQ	TSS	951318	951318	3.185	+	.	gi|48994873|gb|U00096.2|_951318_3.185_+_5.65979773364375
gi|48994873|gb|U00096.2|	CAPPABLE_SEQ	TSS	952744	952744	11.514	+	.	gi|48994873|gb|U00096.2|_952744_11.514_+_4.34389657197431
gi|48994873|gb|U00096.2|	CAPPABLE_SEQ	TSS	953037	953037	1.797	+	.	gi|48994873|gb|U00096.2|_953037_1.797_+_4.83409477001002
gi|48994873|gb|U00096.2|	CAPPABLE_SEQ	TSS	954395	954395	1.633	+	.	gi|48994873|gb|U00096.2|_954395_1.633_+_4.69602915206178
gi|48994873|gb|U00096.2|	CAPPABLE_SEQ	TSS	955898	955898	8.820	+	.	gi|48994873|gb|U00096.2|_955898_8.820_+_5.12928301694497
gi|48994873|gb|U00096.2|	CAPPABLE_SEQ	TSS	955959	955959	6.288	+	.	gi|48994873|gb|U00096.2|_955959_6.288_+_5.05614307803753
gi|48994873|gb|U00096.2|	CAPPABLE_SEQ	TSS	955968	955968	2.368	+	.	gi|48994873|gb|U00096.2|_955968_2.368_+_5.23217344212903
gi|48994873|gb|U00096.2|	CAPPABLE_SEQ	TSS	956033	956033	2.858	+	.	gi|48994873|gb|U00096.2|_956033_2.858_+_3.91854777687474
gi|48994873|gb|U00096.2|	CAPPABLE_SEQ	TSS	956077	956077	2.123	+	.	gi|48994873|gb|U00096.2|_956077_2.123_+_5.07460873240546
gi|48994873|gb|U00096.2|	CAPPABLE_SEQ	TSS	956269	956269	2.123	+	.	gi|48994873|gb|U00096.2|_956269_2.123_+_4.07460873240546
gi|48994873|gb|U00096.2|	CAPPABLE_SEQ	TSS	956802	956802	392.063	+	.	gi|48994873|gb|U00096.2|_956802_392.063_+_4.97513070947168
gi|48994873|gb|U00096.2|	CAPPABLE_SEQ	TSS	956827	956827	5.145	+	.	gi|48994873|gb|U00096.2|_956827_5.145_+_6.35167543828141
gi|48994873|gb|U00096.2|	CAPPABLE_SEQ	TSS	956834	956834	1.878	+	.	gi|48994873|gb|U00096.2|_956834_1.878_+_4.89770142415386
gi|48994873|gb|U00096.2|	CAPPABLE_SEQ	TSS	956855	956855	4.900	+	.	gi|48994873|gb|U00096.2|_956855_4.900_+_5.28128611039002
gi|48994873|gb|U00096.2|	CAPPABLE_SEQ	TSS	956868	956868	2.450	+	.	gi|48994873|gb|U00096.2|_956868_2.450_+_5.28128611039002
gi|48994873|gb|U00096.2|	CAPPABLE_SEQ	TSS	956895	956895	4.573	+	.	gi|48994873|gb|U00096.2|_956895_4.573_+_3.37429035824944
gi|48994873|gb|U00096.2|	CAPPABLE_SEQ	TSS	956911	956911	1.715	+	.	gi|48994873|gb|U00096.2|_956911_1.715_+_3.76671293756026
gi|48994873|gb|U00096.2|	CAPPABLE_SEQ	TSS	956924	956924	33.645	+	.	gi|48994873|gb|U00096.2|_956924_33.645_+_3.93285072099391
gi|48994873|gb|U00096.2|	CAPPABLE_SEQ	TSS	956941	956941	4.491	+	.	gi|48994873|gb|U00096.2|_956941_4.491_+_5.15554108327966
gi|48994873|gb|U00096.2|	CAPPABLE_SEQ	TSS	956953	956953	6.778	+	.	gi|48994873|gb|U00096.2|_956953_6.778_+_6.74936399798408
gi|48994873|gb|U00096.2|	CAPPABLE_SEQ	TSS	956987	956987	1.878	+	.	gi|48994873|gb|U00096.2|_956987_1.878_+_4.89770142415386
gi|48994873|gb|U00096.2|	CAPPABLE_SEQ	TSS	957162	957162	4.001	+	.	gi|48994873|gb|U00096.2|_957162_4.001_+_2.29018788040385
gi|48994873|gb|U00096.2|	CAPPABLE_SEQ	TSS	958923	958923	1.715	+	.	gi|48994873|gb|U00096.2|_958923_1.715_+_4.76671293756026
gi|48994873|gb|U00096.2|	CAPPABLE_SEQ	TSS	959191	959191	13.393	+	.	gi|48994873|gb|U00096.2|_959191_13.393_+_4.92455669109524
gi|48994873|gb|U00096.2|	CAPPABLE_SEQ	TSS	959844	959844	6.206	+	.	gi|48994873|gb|U00096.2|_959844_6.206_+_2.92349094858697
gi|48994873|gb|U00096.2|	CAPPABLE_SEQ	TSS	960303	960303	31.603	+	.	gi|48994873|gb|U00096.2|_960303_31.603_+_4.72377222197172
gi|48994873|gb|U00096.2|	CAPPABLE_SEQ	TSS	960663	960663	2.042	+	.	gi|48994873|gb|U00096.2|_960663_2.042_+_5.01848722737788
gi|48994873|gb|U00096.2|	CAPPABLE_SEQ	TSS	960914	960914	20.906	+	.	gi|48994873|gb|U00096.2|_960914_20.906_+_3.91595917230521
gi|48994873|gb|U00096.2|	CAPPABLE_SEQ	TSS	960941	960941	318.648	+	.	gi|48994873|gb|U00096.2|_960941_318.648_+_5.98354151239446
gi|48994873|gb|U00096.2|	CAPPABLE_SEQ	TSS	961055	961055	6.860	+	.	gi|48994873|gb|U00096.2|_961055_6.860_+_5.1817504368391
gi|48994873|gb|U00096.2|	CAPPABLE_SEQ	TSS	961074	961074	2.205	+	.	gi|48994873|gb|U00096.2|_961074_2.205_+_5.12928301694497
gi|48994873|gb|U00096.2|	CAPPABLE_SEQ	TSS	961085	961085	12.004	+	.	gi|48994873|gb|U00096.2|_961085_12.004_+_5.57394768009837
gi|48994873|gb|U00096.2|	CAPPABLE_SEQ	TSS	961114	961114	44.098	+	.	gi|48994873|gb|U00096.2|_961114_44.098_+_7.12921758711476
gi|48994873|gb|U00096.2|	CAPPABLE_SEQ	TSS	961154	961154	15.761	+	.	gi|48994873|gb|U00096.2|_961154_15.761_+_4.16107324408272
gi|48994873|gb|U00096.2|	CAPPABLE_SEQ	TSS	961200	961200	67.535	+	.	gi|48994873|gb|U00096.2|_961200_67.535_+_4.54350186484946
gi|48994873|gb|U00096.2|	CAPPABLE_SEQ	TSS	961233	961233	3.756	+	.	gi|48994873|gb|U00096.2|_961233_3.756_+_3.89770142415386
gi|48994873|gb|U00096.2|	CAPPABLE_SEQ	TSS	961262	961262	6.451	+	.	gi|48994873|gb|U00096.2|_961262_6.451_+_2.21963684057393
gi|48994873|gb|U00096.2|	CAPPABLE_SEQ	TSS	961281	961281	2.205	+	.	gi|48994873|gb|U00096.2|_961281_2.205_+_2.32192809488736
gi|48994873|gb|U00096.2|	CAPPABLE_SEQ	TSS	961296	961296	1.715	+	.	gi|48994873|gb|U00096.2|_961296_1.715_+_4.76671293756026
gi|48994873|gb|U00096.2|	CAPPABLE_SEQ	TSS	961396	961396	1.552	+	.	gi|48994873|gb|U00096.2|_961396_1.552_+_2.03767041796605
gi|48994873|gb|U00096.2|	CAPPABLE_SEQ	TSS	961417	961417	4.573	+	.	gi|48994873|gb|U00096.2|_961417_4.573_+_0.825210777712994
gi|48994873|gb|U00096.2|	CAPPABLE_SEQ	TSS	961545	961545	8.901	+	.	gi|48994873|gb|U00096.2|_961545_8.901_+_3.82054369381414
gi|48994873|gb|U00096.2|	CAPPABLE_SEQ	TSS	961958	961958	5.145	+	.	gi|48994873|gb|U00096.2|_961958_5.145_+_6.35167543828141
gi|48994873|gb|U00096.2|	CAPPABLE_SEQ	TSS	962337	962337	8.493	+	.	gi|48994873|gb|U00096.2|_962337_8.493_+_5.07477861112699
gi|48994873|gb|U00096.2|	CAPPABLE_SEQ	TSS	962586	962586	137.683	+	.	gi|48994873|gb|U00096.2|_962586_137.683_+_3.87561870501269
gi|48994873|gb|U00096.2|	CAPPABLE_SEQ	TSS	962597	962597	17.476	+	.	gi|48994873|gb|U00096.2|_962597_17.476_+_4.656375848307
gi|48994873|gb|U00096.2|	CAPPABLE_SEQ	TSS	962622	962622	9.146	+	.	gi|48994873|gb|U00096.2|_962622_9.146_+_1.25203460819845
gi|48994873|gb|U00096.2|	CAPPABLE_SEQ	TSS	962702	962702	1.633	+	.	gi|48994873|gb|U00096.2|_962702_1.633_+_3.69602915206178
gi|48994873|gb|U00096.2|	CAPPABLE_SEQ	TSS	962975	962975	364.869	+	.	gi|48994873|gb|U00096.2|_962975_364.869_+_7.64254800632562
gi|48994873|gb|U00096.2|	CAPPABLE_SEQ	TSS	962984	962984	1.878	+	.	gi|48994873|gb|U00096.2|_962984_1.878_+_4.89770142415386
gi|48994873|gb|U00096.2|	CAPPABLE_SEQ	TSS	963022	963022	111.715	+	.	gi|48994873|gb|U00096.2|_963022_111.715_+_7.62225845933296
gi|48994873|gb|U00096.2|	CAPPABLE_SEQ	TSS	963091	963091	6.043	+	.	gi|48994873|gb|U00096.2|_963091_6.043_+_6.58376930319975
gi|48994873|gb|U00096.2|	CAPPABLE_SEQ	TSS	963108	963108	10.453	+	.	gi|48994873|gb|U00096.2|_963108_10.453_+_5.05242141485448
gi|48994873|gb|U00096.2|	CAPPABLE_SEQ	TSS	963126	963126	2.123	+	.	gi|48994873|gb|U00096.2|_963126_2.123_+_5.07460873240546
gi|48994873|gb|U00096.2|	CAPPABLE_SEQ	TSS	963145	963145	14.699	+	.	gi|48994873|gb|U00096.2|_963145_14.699_+_5.54422237036569
gi|48994873|gb|U00096.2|	CAPPABLE_SEQ	TSS	963153	963153	1.552	+	.	gi|48994873|gb|U00096.2|_963153_1.552_+_4.62263291868721
gi|48994873|gb|U00096.2|	CAPPABLE_SEQ	TSS	963224	963224	57.736	+	.	gi|48994873|gb|U00096.2|_963224_57.736_+_4.59318186522761
gi|48994873|gb|U00096.2|	CAPPABLE_SEQ	TSS	963289	963289	6.043	+	.	gi|48994873|gb|U00096.2|_963289_6.043_+_2.67840617733783
gi|48994873|gb|U00096.2|	CAPPABLE_SEQ	TSS	963308	963308	1.633	+	.	gi|48994873|gb|U00096.2|_963308_1.633_+_3.11106665134062
gi|48994873|gb|U00096.2|	CAPPABLE_SEQ	TSS	963338	963338	19.844	+	.	gi|48994873|gb|U00096.2|_963338_19.844_+_3.01490793269062
gi|48994873|gb|U00096.2|	CAPPABLE_SEQ	TSS	963527	963527	2.287	+	.	gi|48994873|gb|U00096.2|_963527_2.287_+_5.18196072691176
gi|48994873|gb|U00096.2|	CAPPABLE_SEQ	TSS	963736	963736	4.573	+	.	gi|48994873|gb|U00096.2|_963736_4.573_+_5.18164528030705
gi|48994873|gb|U00096.2|	CAPPABLE_SEQ	TSS	965817	965817	146.830	+	.	gi|48994873|gb|U00096.2|_965817_146.830_+_4.99762415853721
gi|48994873|gb|U00096.2|	CAPPABLE_SEQ	TSS	965848	965848	4.900	+	.	gi|48994873|gb|U00096.2|_965848_4.900_+_5.28128611039002
gi|48994873|gb|U00096.2|	CAPPABLE_SEQ	TSS	965868	965868	12.984	+	.	gi|48994873|gb|U00096.2|_965868_12.984_+_3.36638471682896
gi|48994873|gb|U00096.2|	CAPPABLE_SEQ	TSS	966843	966843	3.267	+	.	gi|48994873|gb|U00096.2|_966843_3.267_+_5.69647081593815
gi|48994873|gb|U00096.2|	CAPPABLE_SEQ	TSS	966935	966935	1.552	+	.	gi|48994873|gb|U00096.2|_966935_1.552_+_4.62263291868721
gi|48994873|gb|U00096.2|	CAPPABLE_SEQ	TSS	967475	967475	23.029	+	.	gi|48994873|gb|U00096.2|_967475_23.029_+_2.60813907671837
gi|48994873|gb|U00096.2|	CAPPABLE_SEQ	TSS	969867	969867	923.933	+	.	gi|48994873|gb|U00096.2|_969867_923.933_+_6.14070027204324
gi|48994873|gb|U00096.2|	CAPPABLE_SEQ	TSS	969892	969892	12.984	+	.	gi|48994873|gb|U00096.2|_969892_12.984_+_6.68716736104806
gi|48994873|gb|U00096.2|	CAPPABLE_SEQ	TSS	969960	969960	1.797	+	.	gi|48994873|gb|U00096.2|_969960_1.797_+_4.83409477001002
gi|48994873|gb|U00096.2|	CAPPABLE_SEQ	TSS	969975	969975	1.797	+	.	gi|48994873|gb|U00096.2|_969975_1.797_+_4.83409477001002
gi|48994873|gb|U00096.2|	CAPPABLE_SEQ	TSS	970950	970950	2.450	+	.	gi|48994873|gb|U00096.2|_970950_2.450_+_3.69632360966886
gi|48994873|gb|U00096.2|	CAPPABLE_SEQ	TSS	972721	972721	13.066	+	.	gi|48994873|gb|U00096.2|_972721_13.066_+_3.9975728914594
gi|48994873|gb|U00096.2|	CAPPABLE_SEQ	TSS	972817	972817	2.777	+	.	gi|48994873|gb|U00096.2|_972817_2.777_+_4.46203153831893
gi|48994873|gb|U00096.2|	CAPPABLE_SEQ	TSS	972855	972855	4.491	+	.	gi|48994873|gb|U00096.2|_972855_4.491_+_5.15554108327966
gi|48994873|gb|U00096.2|	CAPPABLE_SEQ	TSS	972866	972866	1.878	+	.	gi|48994873|gb|U00096.2|_972866_1.878_+_3.3127389234327
gi|48994873|gb|U00096.2|	CAPPABLE_SEQ	TSS	973119	973119	25.479	+	.	gi|48994873|gb|U00096.2|_973119_25.479_+_4.49108888952754
gi|48994873|gb|U00096.2|	CAPPABLE_SEQ	TSS	978474	978474	3.920	+	.	gi|48994873|gb|U00096.2|_978474_3.920_+_3.95935801550265
gi|48994873|gb|U00096.2|	CAPPABLE_SEQ	TSS	979164	979164	8.575	+	.	gi|48994873|gb|U00096.2|_979164_8.575_+_5.08864103244762
gi|48994873|gb|U00096.2|	CAPPABLE_SEQ	TSS	979499	979499	18.619	+	.	gi|48994873|gb|U00096.2|_979499_18.619_+_5.62224554520775
gi|48994873|gb|U00096.2|	CAPPABLE_SEQ	TSS	979706	979706	1.552	+	.	gi|48994873|gb|U00096.2|_979706_1.552_+_4.62263291868721
gi|48994873|gb|U00096.2|	CAPPABLE_SEQ	TSS	979899	979899	3.675	+	.	gi|48994873|gb|U00096.2|_979899_3.675_+_5.86624861111117
gi|48994873|gb|U00096.2|	CAPPABLE_SEQ	TSS	980121	980121	5.063	+	.	gi|48994873|gb|U00096.2|_980121_5.063_+_6.32849684540989
gi|48994873|gb|U00096.2|	CAPPABLE_SEQ	TSS	980154	980154	80.030	+	.	gi|48994873|gb|U00096.2|_980154_80.030_+_6.98904527038836
gi|48994873|gb|U00096.2|	CAPPABLE_SEQ	TSS	980232	980232	4.001	+	.	gi|48994873|gb|U00096.2|_980232_4.001_+_5.98886498984569
gi|48994873|gb|U00096.2|	CAPPABLE_SEQ	TSS	980263	980263	7.431	+	.	gi|48994873|gb|U00096.2|_980263_7.431_+_5.8820607304676
gi|48994873|gb|U00096.2|	CAPPABLE_SEQ	TSS	980280	980280	2.532	+	.	gi|48994873|gb|U00096.2|_980280_2.532_+_5.32878176592842
gi|48994873|gb|U00096.2|	CAPPABLE_SEQ	TSS	980288	980288	1.552	+	.	gi|48994873|gb|U00096.2|_980288_1.552_+_4.62263291868721
gi|48994873|gb|U00096.2|	CAPPABLE_SEQ	TSS	981767	981767	1.633	+	.	gi|48994873|gb|U00096.2|_981767_1.633_+_4.69602915206178
gi|48994873|gb|U00096.2|	CAPPABLE_SEQ	TSS	981821	981821	2.205	+	.	gi|48994873|gb|U00096.2|_981821_2.205_+_4.12928301694497
gi|48994873|gb|U00096.2|	CAPPABLE_SEQ	TSS	982061	982061	7.105	+	.	gi|48994873|gb|U00096.2|_982061_7.105_+_4.23237650990907
gi|48994873|gb|U00096.2|	CAPPABLE_SEQ	TSS	982155	982155	3.348	+	.	gi|48994873|gb|U00096.2|_982155_3.348_+_3.73180388905043
gi|48994873|gb|U00096.2|	CAPPABLE_SEQ	TSS	982264	982264	481.810	+	.	gi|48994873|gb|U00096.2|_982264_481.810_+_4.66819458361385
gi|48994873|gb|U00096.2|	CAPPABLE_SEQ	TSS	982388	982388	1.797	+	.	gi|48994873|gb|U00096.2|_982388_1.797_+_4.83409477001002
gi|48994873|gb|U00096.2|	CAPPABLE_SEQ	TSS	982405	982405	1.797	+	.	gi|48994873|gb|U00096.2|_982405_1.797_+_4.83409477001002
gi|48994873|gb|U00096.2|	CAPPABLE_SEQ	TSS	982451	982451	1.960	+	.	gi|48994873|gb|U00096.2|_982451_1.960_+_4.95935801550265
gi|48994873|gb|U00096.2|	CAPPABLE_SEQ	TSS	982461	982461	1.797	+	.	gi|48994873|gb|U00096.2|_982461_1.797_+_4.83409477001002
gi|48994873|gb|U00096.2|	CAPPABLE_SEQ	TSS	982798	982798	136.540	+	.	gi|48994873|gb|U00096.2|_982798_136.540_+_3.48271600158434
gi|48994873|gb|U00096.2|	CAPPABLE_SEQ	TSS	982891	982891	2.287	+	.	gi|48994873|gb|U00096.2|_982891_2.287_+_5.18196072691176
gi|48994873|gb|U00096.2|	CAPPABLE_SEQ	TSS	984494	984494	1.960	+	.	gi|48994873|gb|U00096.2|_984494_1.960_+_4.95935801550265
gi|48994873|gb|U00096.2|	CAPPABLE_SEQ	TSS	984958	984958	11.269	+	.	gi|48994873|gb|U00096.2|_984958_11.269_+_3.23607020319949
gi|48994873|gb|U00096.2|	CAPPABLE_SEQ	TSS	985128	985128	3.022	+	.	gi|48994873|gb|U00096.2|_985128_3.022_+_4.58400802166491
gi|48994873|gb|U00096.2|	CAPPABLE_SEQ	TSS	985576	985576	28.337	+	.	gi|48994873|gb|U00096.2|_985576_28.337_+_6.81311948621023
gi|48994873|gb|U00096.2|	CAPPABLE_SEQ	TSS	986314	986314	22.947	+	.	gi|48994873|gb|U00096.2|_986314_22.947_+_5.3388130083322
gi|48994873|gb|U00096.2|	CAPPABLE_SEQ	TSS	986345	986345	2.042	+	.	gi|48994873|gb|U00096.2|_986345_2.042_+_4.01848722737788
gi|48994873|gb|U00096.2|	CAPPABLE_SEQ	TSS	986373	986373	2.287	+	.	gi|48994873|gb|U00096.2|_986373_2.287_+_5.18196072691176
gi|48994873|gb|U00096.2|	CAPPABLE_SEQ	TSS	986625	986625	2.695	+	.	gi|48994873|gb|U00096.2|_986625_2.695_+_4.41878963413995
gi|48994873|gb|U00096.2|	CAPPABLE_SEQ	TSS	986694	986694	74.476	+	.	gi|48994873|gb|U00096.2|_986694_74.476_+_4.59343319539204
gi|48994873|gb|U00096.2|	CAPPABLE_SEQ	TSS	986711	986711	1.878	+	.	gi|48994873|gb|U00096.2|_986711_1.878_+_4.89770142415386
gi|48994873|gb|U00096.2|	CAPPABLE_SEQ	TSS	986744	986744	1.633	+	.	gi|48994873|gb|U00096.2|_986744_1.633_+_3.11106665134062
gi|48994873|gb|U00096.2|	CAPPABLE_SEQ	TSS	987281	987281	1.633	+	.	gi|48994873|gb|U00096.2|_987281_1.633_+_4.69602915206178
gi|48994873|gb|U00096.2|	CAPPABLE_SEQ	TSS	989629	989629	39.361	+	.	gi|48994873|gb|U00096.2|_989629_39.361_+_5.38183620423657
gi|48994873|gb|U00096.2|	CAPPABLE_SEQ	TSS	989648	989648	2.287	+	.	gi|48994873|gb|U00096.2|_989648_2.287_+_5.18196072691176
gi|48994873|gb|U00096.2|	CAPPABLE_SEQ	TSS	989704	989704	2.042	+	.	gi|48994873|gb|U00096.2|_989704_2.042_+_2.21113230532028
gi|48994873|gb|U00096.2|	CAPPABLE_SEQ	TSS	989738	989738	59.940	+	.	gi|48994873|gb|U00096.2|_989738_59.940_+_4.16689549221862
gi|48994873|gb|U00096.2|	CAPPABLE_SEQ	TSS	989752	989752	4.001	+	.	gi|48994873|gb|U00096.2|_989752_4.001_+_4.40390248912453
gi|48994873|gb|U00096.2|	CAPPABLE_SEQ	TSS	989764	989764	1.797	+	.	gi|48994873|gb|U00096.2|_989764_1.797_+_4.83409477001002
gi|48994873|gb|U00096.2|	CAPPABLE_SEQ	TSS	989814	989814	70.067	+	.	gi|48994873|gb|U00096.2|_989814_70.067_+_5.21304052005083
gi|48994873|gb|U00096.2|	CAPPABLE_SEQ	TSS	989845	989845	21.232	+	.	gi|48994873|gb|U00096.2|_989845_21.232_+_5.81171023114912
gi|48994873|gb|U00096.2|	CAPPABLE_SEQ	TSS	989866	989866	3.185	+	.	gi|48994873|gb|U00096.2|_989866_3.185_+_4.07483523292259
gi|48994873|gb|U00096.2|	CAPPABLE_SEQ	TSS	989894	989894	1.552	+	.	gi|48994873|gb|U00096.2|_989894_1.552_+_4.62263291868721
gi|48994873|gb|U00096.2|	CAPPABLE_SEQ	TSS	990300	990300	2.123	+	.	gi|48994873|gb|U00096.2|_990300_2.123_+_5.07460873240546
gi|48994873|gb|U00096.2|	CAPPABLE_SEQ	TSS	991216	991216	2.777	+	.	gi|48994873|gb|U00096.2|_991216_2.777_+_5.46203153831893
gi|48994873|gb|U00096.2|	CAPPABLE_SEQ	TSS	991746	991746	2.205	+	.	gi|48994873|gb|U00096.2|_991746_2.205_+_5.12928301694497
gi|48994873|gb|U00096.2|	CAPPABLE_SEQ	TSS	992107	992107	1.552	+	.	gi|48994873|gb|U00096.2|_992107_1.552_+_4.62263291868721
gi|48994873|gb|U00096.2|	CAPPABLE_SEQ	TSS	994848	994848	5.390	+	.	gi|48994873|gb|U00096.2|_994848_5.390_+_6.41878963413995
gi|48994873|gb|U00096.2|	CAPPABLE_SEQ	TSS	996068	996068	3.511	+	.	gi|48994873|gb|U00096.2|_996068_3.511_+_4.21542385665968
gi|48994873|gb|U00096.2|	CAPPABLE_SEQ	TSS	996082	996082	2.940	+	.	gi|48994873|gb|U00096.2|_996082_2.940_+_4.54432051622381
gi|48994873|gb|U00096.2|	CAPPABLE_SEQ	TSS	997039	997039	4.736	+	.	gi|48994873|gb|U00096.2|_997039_4.736_+_5.23217344212903
gi|48994873|gb|U00096.2|	CAPPABLE_SEQ	TSS	998652	998652	1.633	+	.	gi|48994873|gb|U00096.2|_998652_1.633_+_3.69602915206178
gi|48994873|gb|U00096.2|	CAPPABLE_SEQ	TSS	999891	999891	2.940	+	.	gi|48994873|gb|U00096.2|_999891_2.940_+_5.54432051622381
gi|48994873|gb|U00096.2|	CAPPABLE_SEQ	TSS	1000147	1000147	1.552	+	.	gi|48994873|gb|U00096.2|_1000147_1.552_+_4.62263291868721
gi|48994873|gb|U00096.2|	CAPPABLE_SEQ	TSS	1000239	1000239	2.205	+	.	gi|48994873|gb|U00096.2|_1000239_2.205_+_5.12928301694497
gi|48994873|gb|U00096.2|	CAPPABLE_SEQ	TSS	1000887	1000887	1.633	+	.	gi|48994873|gb|U00096.2|_1000887_1.633_+_3.11106665134062
gi|48994873|gb|U00096.2|	CAPPABLE_SEQ	TSS	1001146	1001146	1.878	+	.	gi|48994873|gb|U00096.2|_1001146_1.878_+_4.89770142415386
gi|48994873|gb|U00096.2|	CAPPABLE_SEQ	TSS	1002212	1002212	1.633	+	.	gi|48994873|gb|U00096.2|_1002212_1.633_+_2.69602915206178
gi|48994873|gb|U00096.2|	CAPPABLE_SEQ	TSS	1003148	1003148	2.777	+	.	gi|48994873|gb|U00096.2|_1003148_2.777_+_5.46203153831893
gi|48994873|gb|U00096.2|	CAPPABLE_SEQ	TSS	1003179	1003179	1.960	+	.	gi|48994873|gb|U00096.2|_1003179_1.960_+_2.3743955147815
gi|48994873|gb|U00096.2|	CAPPABLE_SEQ	TSS	1003976	1003976	1.797	+	.	gi|48994873|gb|U00096.2|_1003976_1.797_+_4.83409477001002
gi|48994873|gb|U00096.2|	CAPPABLE_SEQ	TSS	1004086	1004086	1.552	+	.	gi|48994873|gb|U00096.2|_1004086_1.552_+_4.62263291868721
gi|48994873|gb|U00096.2|	CAPPABLE_SEQ	TSS	1004351	1004351	8.166	+	.	gi|48994873|gb|U00096.2|_1004351_8.166_+_4.01813392872524
gi|48994873|gb|U00096.2|	CAPPABLE_SEQ	TSS	1004948	1004948	13.883	+	.	gi|48994873|gb|U00096.2|_1004948_13.883_+_6.19878931124581
gi|48994873|gb|U00096.2|	CAPPABLE_SEQ	TSS	1004962	1004962	1.878	+	.	gi|48994873|gb|U00096.2|_1004962_1.878_+_4.89770142415386
gi|48994873|gb|U00096.2|	CAPPABLE_SEQ	TSS	1005076	1005076	109.346	+	.	gi|48994873|gb|U00096.2|_1005076_109.346_+_3.44033512157852
gi|48994873|gb|U00096.2|	CAPPABLE_SEQ	TSS	1005103	1005103	2.123	+	.	gi|48994873|gb|U00096.2|_1005103_2.123_+_5.07460873240546
gi|48994873|gb|U00096.2|	CAPPABLE_SEQ	TSS	1005112	1005112	8.901	+	.	gi|48994873|gb|U00096.2|_1005112_8.901_+_3.82054369381414
gi|48994873|gb|U00096.2|	CAPPABLE_SEQ	TSS	1005132	1005132	2.123	+	.	gi|48994873|gb|U00096.2|_1005132_2.123_+_5.07460873240546
gi|48994873|gb|U00096.2|	CAPPABLE_SEQ	TSS	1005189	1005189	5.390	+	.	gi|48994873|gb|U00096.2|_1005189_5.390_+_5.41878963413995
gi|48994873|gb|U00096.2|	CAPPABLE_SEQ	TSS	1005224	1005224	3.022	+	.	gi|48994873|gb|U00096.2|_1005224_3.022_+_5.58400802166491
gi|48994873|gb|U00096.2|	CAPPABLE_SEQ	TSS	1005722	1005722	2.858	+	.	gi|48994873|gb|U00096.2|_1005722_2.858_+_5.5035102775959
gi|48994873|gb|U00096.2|	CAPPABLE_SEQ	TSS	1006895	1006895	5.553	+	.	gi|48994873|gb|U00096.2|_1006895_5.553_+_4.46177175709181
gi|48994873|gb|U00096.2|	CAPPABLE_SEQ	TSS	1006936	1006936	2.042	+	.	gi|48994873|gb|U00096.2|_1006936_2.042_+_3.43352472665673
gi|48994873|gb|U00096.2|	CAPPABLE_SEQ	TSS	1007053	1007053	2.940	+	.	gi|48994873|gb|U00096.2|_1007053_2.940_+_3.54432051622381
gi|48994873|gb|U00096.2|	CAPPABLE_SEQ	TSS	1007246	1007246	2.123	+	.	gi|48994873|gb|U00096.2|_1007246_2.123_+_4.07460873240546
gi|48994873|gb|U00096.2|	CAPPABLE_SEQ	TSS	1008133	1008133	1.715	+	.	gi|48994873|gb|U00096.2|_1008133_1.715_+_4.76671293756026
gi|48994873|gb|U00096.2|	CAPPABLE_SEQ	TSS	1010147	1010147	4.573	+	.	gi|48994873|gb|U00096.2|_1010147_4.573_+_4.59668277958589
gi|48994873|gb|U00096.2|	CAPPABLE_SEQ	TSS	1010614	1010614	1.633	+	.	gi|48994873|gb|U00096.2|_1010614_1.633_+_3.69602915206178
gi|48994873|gb|U00096.2|	CAPPABLE_SEQ	TSS	1010742	1010742	1.633	+	.	gi|48994873|gb|U00096.2|_1010742_1.633_+_3.11106665134062
gi|48994873|gb|U00096.2|	CAPPABLE_SEQ	TSS	1010884	1010884	73.007	+	.	gi|48994873|gb|U00096.2|_1010884_73.007_+_4.89423986832806
gi|48994873|gb|U00096.2|	CAPPABLE_SEQ	TSS	1011147	1011147	1.633	+	.	gi|48994873|gb|U00096.2|_1011147_1.633_+_4.69602915206178
gi|48994873|gb|U00096.2|	CAPPABLE_SEQ	TSS	1012904	1012904	1.552	+	.	gi|48994873|gb|U00096.2|_1012904_1.552_+_3.03767041796606
gi|48994873|gb|U00096.2|	CAPPABLE_SEQ	TSS	1013151	1013151	2.042	+	.	gi|48994873|gb|U00096.2|_1013151_2.042_+_3.01848722737788
gi|48994873|gb|U00096.2|	CAPPABLE_SEQ	TSS	1014198	1014198	1.552	+	.	gi|48994873|gb|U00096.2|_1014198_1.552_+_3.03767041796606
gi|48994873|gb|U00096.2|	CAPPABLE_SEQ	TSS	1014727	1014727	4.083	+	.	gi|48994873|gb|U00096.2|_1014727_4.083_+_6.01813392872524
gi|48994873|gb|U00096.2|	CAPPABLE_SEQ	TSS	1014862	1014862	1.960	+	.	gi|48994873|gb|U00096.2|_1014862_1.960_+_2.63742992061529
gi|48994873|gb|U00096.2|	CAPPABLE_SEQ	TSS	1014897	1014897	516.109	+	.	gi|48994873|gb|U00096.2|_1014897_516.109_+_4.0702847863321
gi|48994873|gb|U00096.2|	CAPPABLE_SEQ	TSS	1015051	1015051	23.437	+	.	gi|48994873|gb|U00096.2|_1015051_23.437_+_2.20050166959427
gi|48994873|gb|U00096.2|	CAPPABLE_SEQ	TSS	1015064	1015064	3.511	+	.	gi|48994873|gb|U00096.2|_1015064_3.511_+_5.80038635738084
gi|48994873|gb|U00096.2|	CAPPABLE_SEQ	TSS	1015089	1015089	9.555	+	.	gi|48994873|gb|U00096.2|_1015089_9.555_+_1.9239775901458
gi|48994873|gb|U00096.2|	CAPPABLE_SEQ	TSS	1015171	1015171	1.715	+	.	gi|48994873|gb|U00096.2|_1015171_1.715_+_3.1817504368391
gi|48994873|gb|U00096.2|	CAPPABLE_SEQ	TSS	1015182	1015182	27.602	+	.	gi|48994873|gb|U00096.2|_1015182_27.602_+_5.60528026094196
gi|48994873|gb|U00096.2|	CAPPABLE_SEQ	TSS	1016847	1016847	3.103	+	.	gi|48994873|gb|U00096.2|_1016847_3.103_+_4.6221680580288
gi|48994873|gb|U00096.2|	CAPPABLE_SEQ	TSS	1017067	1017067	2.777	+	.	gi|48994873|gb|U00096.2|_1017067_2.777_+_3.87706903759777
gi|48994873|gb|U00096.2|	CAPPABLE_SEQ	TSS	1017318	1017318	12.821	+	.	gi|48994873|gb|U00096.2|_1017318_12.821_+_5.3470131534446
gi|48994873|gb|U00096.2|	CAPPABLE_SEQ	TSS	1017682	1017682	22.131	+	.	gi|48994873|gb|U00096.2|_1017682_22.131_+_4.45793305303161
gi|48994873|gb|U00096.2|	CAPPABLE_SEQ	TSS	1018024	1018024	1.797	+	.	gi|48994873|gb|U00096.2|_1018024_1.797_+_4.83409477001002
gi|48994873|gb|U00096.2|	CAPPABLE_SEQ	TSS	1018924	1018924	2.205	+	.	gi|48994873|gb|U00096.2|_1018924_2.205_+_3.54432051622381
gi|48994873|gb|U00096.2|	CAPPABLE_SEQ	TSS	1019427	1019427	39.116	+	.	gi|48994873|gb|U00096.2|_1019427_39.116_+_4.75562534038386
gi|48994873|gb|U00096.2|	CAPPABLE_SEQ	TSS	1019525	1019525	6.451	+	.	gi|48994873|gb|U00096.2|_1019525_6.451_+_3.87067225595296
gi|48994873|gb|U00096.2|	CAPPABLE_SEQ	TSS	1019686	1019686	4.083	+	.	gi|48994873|gb|U00096.2|_1019686_4.083_+_6.01813392872524
gi|48994873|gb|U00096.2|	CAPPABLE_SEQ	TSS	1019700	1019700	2.450	+	.	gi|48994873|gb|U00096.2|_1019700_2.450_+_5.28128611039002
gi|48994873|gb|U00096.2|	CAPPABLE_SEQ	TSS	1019721	1019721	2.368	+	.	gi|48994873|gb|U00096.2|_1019721_2.368_+_5.23217344212903
gi|48994873|gb|U00096.2|	CAPPABLE_SEQ	TSS	1020306	1020306	58.552	+	.	gi|48994873|gb|U00096.2|_1020306_58.552_+_5.05361407090114
gi|48994873|gb|U00096.2|	CAPPABLE_SEQ	TSS	1020352	1020352	3.430	+	.	gi|48994873|gb|U00096.2|_1020352_3.430_+_5.76671293756026
gi|48994873|gb|U00096.2|	CAPPABLE_SEQ	TSS	1020605	1020605	3.267	+	.	gi|48994873|gb|U00096.2|_1020605_3.267_+_5.69647081593815
gi|48994873|gb|U00096.2|	CAPPABLE_SEQ	TSS	1020613	1020613	2.205	+	.	gi|48994873|gb|U00096.2|_1020613_2.205_+_4.12928301694497
gi|48994873|gb|U00096.2|	CAPPABLE_SEQ	TSS	1020807	1020807	6.043	+	.	gi|48994873|gb|U00096.2|_1020807_6.043_+_3.26184120831239
gi|48994873|gb|U00096.2|	CAPPABLE_SEQ	TSS	1020880	1020880	5.226	+	.	gi|48994873|gb|U00096.2|_1020880_5.226_+_4.78924898509895
gi|48994873|gb|U00096.2|	CAPPABLE_SEQ	TSS	1023666	1023666	195.501	+	.	gi|48994873|gb|U00096.2|_1023666_195.501_+_3.62325656065984
gi|48994873|gb|U00096.2|	CAPPABLE_SEQ	TSS	1024547	1024547	1.552	+	.	gi|48994873|gb|U00096.2|_1024547_1.552_+_4.62263291868721
gi|48994873|gb|U00096.2|	CAPPABLE_SEQ	TSS	1026417	1026417	1.797	+	.	gi|48994873|gb|U00096.2|_1026417_1.797_+_3.83409477001003
gi|48994873|gb|U00096.2|	CAPPABLE_SEQ	TSS	1026971	1026971	6.206	+	.	gi|48994873|gb|U00096.2|_1026971_6.206_+_4.6221680580288
gi|48994873|gb|U00096.2|	CAPPABLE_SEQ	TSS	1027078	1027078	6.206	+	.	gi|48994873|gb|U00096.2|_1027078_6.206_+_6.6221680580288
gi|48994873|gb|U00096.2|	CAPPABLE_SEQ	TSS	1027150	1027150	43.363	+	.	gi|48994873|gb|U00096.2|_1027150_43.363_+_3.84288900508479
gi|48994873|gb|U00096.2|	CAPPABLE_SEQ	TSS	1027193	1027193	1.960	+	.	gi|48994873|gb|U00096.2|_1027193_1.960_+_4.95935801550265
gi|48994873|gb|U00096.2|	CAPPABLE_SEQ	TSS	1027901	1027901	2.858	+	.	gi|48994873|gb|U00096.2|_1027901_2.858_+_4.5035102775959
gi|48994873|gb|U00096.2|	CAPPABLE_SEQ	TSS	1028976	1028976	1.878	+	.	gi|48994873|gb|U00096.2|_1028976_1.878_+_4.89770142415386
gi|48994873|gb|U00096.2|	CAPPABLE_SEQ	TSS	1029185	1029185	10.616	+	.	gi|48994873|gb|U00096.2|_1029185_10.616_+_7.39667273187028
gi|48994873|gb|U00096.2|	CAPPABLE_SEQ	TSS	1029195	1029195	3.756	+	.	gi|48994873|gb|U00096.2|_1029195_3.756_+_3.5757733292665
gi|48994873|gb|U00096.2|	CAPPABLE_SEQ	TSS	1029465	1029465	2.858	+	.	gi|48994873|gb|U00096.2|_1029465_2.858_+_4.5035102775959
gi|48994873|gb|U00096.2|	CAPPABLE_SEQ	TSS	1029755	1029755	1.552	+	.	gi|48994873|gb|U00096.2|_1029755_1.552_+_4.62263291868721
gi|48994873|gb|U00096.2|	CAPPABLE_SEQ	TSS	1029902	1029902	3.185	+	.	gi|48994873|gb|U00096.2|_1029902_3.185_+_5.65979773364375
gi|48994873|gb|U00096.2|	CAPPABLE_SEQ	TSS	1030609	1030609	2.532	+	.	gi|48994873|gb|U00096.2|_1030609_2.532_+_3.74381926520727
gi|48994873|gb|U00096.2|	CAPPABLE_SEQ	TSS	1030689	1030689	2.858	+	.	gi|48994873|gb|U00096.2|_1030689_2.858_+_5.5035102775959
gi|48994873|gb|U00096.2|	CAPPABLE_SEQ	TSS	1035991	1035991	2.368	+	.	gi|48994873|gb|U00096.2|_1035991_2.368_+_5.23217344212903
gi|48994873|gb|U00096.2|	CAPPABLE_SEQ	TSS	1036930	1036930	2.205	+	.	gi|48994873|gb|U00096.2|_1036930_2.205_+_4.12928301694497
gi|48994873|gb|U00096.2|	CAPPABLE_SEQ	TSS	1037656	1037656	10.208	+	.	gi|48994873|gb|U00096.2|_1037656_10.208_+_5.01820459537759
gi|48994873|gb|U00096.2|	CAPPABLE_SEQ	TSS	1039587	1039587	3.675	+	.	gi|48994873|gb|U00096.2|_1039587_3.675_+_4.28128611039002
gi|48994873|gb|U00096.2|	CAPPABLE_SEQ	TSS	1039609	1039609	1.715	+	.	gi|48994873|gb|U00096.2|_1039609_1.715_+_4.76671293756026
gi|48994873|gb|U00096.2|	CAPPABLE_SEQ	TSS	1043455	1043455	18.129	+	.	gi|48994873|gb|U00096.2|_1043455_18.129_+_5.36137688186331
gi|48994873|gb|U00096.2|	CAPPABLE_SEQ	TSS	1043893	1043893	6.696	+	.	gi|48994873|gb|U00096.2|_1043893_6.696_+_5.73180388905043
gi|48994873|gb|U00096.2|	CAPPABLE_SEQ	TSS	1044907	1044907	1.715	+	.	gi|48994873|gb|U00096.2|_1044907_1.715_+_4.76671293756026
gi|48994873|gb|U00096.2|	CAPPABLE_SEQ	TSS	1046902	1046902	2.042	+	.	gi|48994873|gb|U00096.2|_1046902_2.042_+_5.01848722737788
gi|48994873|gb|U00096.2|	CAPPABLE_SEQ	TSS	1049040	1049040	4.410	+	.	gi|48994873|gb|U00096.2|_1049040_4.410_+_4.54432051622381
gi|48994873|gb|U00096.2|	CAPPABLE_SEQ	TSS	1049867	1049867	7.921	+	.	gi|48994873|gb|U00096.2|_1049867_7.921_+_3.80426193699057
gi|48994873|gb|U00096.2|	CAPPABLE_SEQ	TSS	1049963	1049963	2.042	+	.	gi|48994873|gb|U00096.2|_1049963_2.042_+_5.01848722737788
gi|48994873|gb|U00096.2|	CAPPABLE_SEQ	TSS	1050528	1050528	8.983	+	.	gi|48994873|gb|U00096.2|_1050528_8.983_+_4.83377360014207
gi|48994873|gb|U00096.2|	CAPPABLE_SEQ	TSS	1050548	1050548	3.185	+	.	gi|48994873|gb|U00096.2|_1050548_3.185_+_5.65979773364375
gi|48994873|gb|U00096.2|	CAPPABLE_SEQ	TSS	1050565	1050565	5.798	+	.	gi|48994873|gb|U00096.2|_1050565_5.798_+_6.52405969456148
gi|48994873|gb|U00096.2|	CAPPABLE_SEQ	TSS	1050582	1050582	2.777	+	.	gi|48994873|gb|U00096.2|_1050582_2.777_+_5.46203153831893
gi|48994873|gb|U00096.2|	CAPPABLE_SEQ	TSS	1050610	1050610	3.593	+	.	gi|48994873|gb|U00096.2|_1050610_3.593_+_4.83369329650225
gi|48994873|gb|U00096.2|	CAPPABLE_SEQ	TSS	1051169	1051169	3.511	+	.	gi|48994873|gb|U00096.2|_1051169_3.511_+_3.80038635738084
gi|48994873|gb|U00096.2|	CAPPABLE_SEQ	TSS	1051218	1051218	74.803	+	.	gi|48994873|gb|U00096.2|_1051218_74.803_+_5.6295205654378
gi|48994873|gb|U00096.2|	CAPPABLE_SEQ	TSS	1051226	1051226	12.413	+	.	gi|48994873|gb|U00096.2|_1051226_12.413_+_7.62228428723659
gi|48994873|gb|U00096.2|	CAPPABLE_SEQ	TSS	1051247	1051247	1.715	+	.	gi|48994873|gb|U00096.2|_1051247_1.715_+_4.76671293756026
gi|48994873|gb|U00096.2|	CAPPABLE_SEQ	TSS	1051276	1051276	2.287	+	.	gi|48994873|gb|U00096.2|_1051276_2.287_+_5.18196072691176
gi|48994873|gb|U00096.2|	CAPPABLE_SEQ	TSS	1051306	1051306	1.960	+	.	gi|48994873|gb|U00096.2|_1051306_1.960_+_4.95935801550265
gi|48994873|gb|U00096.2|	CAPPABLE_SEQ	TSS	1051326	1051326	3.348	+	.	gi|48994873|gb|U00096.2|_1051326_3.348_+_5.73180388905043
gi|48994873|gb|U00096.2|	CAPPABLE_SEQ	TSS	1051339	1051339	2.695	+	.	gi|48994873|gb|U00096.2|_1051339_2.695_+_5.41878963413995
gi|48994873|gb|U00096.2|	CAPPABLE_SEQ	TSS	1051349	1051349	3.430	+	.	gi|48994873|gb|U00096.2|_1051349_3.430_+_5.76671293756026
gi|48994873|gb|U00096.2|	CAPPABLE_SEQ	TSS	1051356	1051356	1.633	+	.	gi|48994873|gb|U00096.2|_1051356_1.633_+_4.69602915206178
gi|48994873|gb|U00096.2|	CAPPABLE_SEQ	TSS	1052262	1052262	8.330	+	.	gi|48994873|gb|U00096.2|_1052262_8.330_+_5.46185835603184
gi|48994873|gb|U00096.2|	CAPPABLE_SEQ	TSS	1053001	1053001	3.103	+	.	gi|48994873|gb|U00096.2|_1053001_3.103_+_5.6221680580288
gi|48994873|gb|U00096.2|	CAPPABLE_SEQ	TSS	1056395	1056395	21.641	+	.	gi|48994873|gb|U00096.2|_1056395_21.641_+_6.10227152676442
gi|48994873|gb|U00096.2|	CAPPABLE_SEQ	TSS	1060128	1060128	2.042	+	.	gi|48994873|gb|U00096.2|_1060128_2.042_+_4.01848722737788
gi|48994873|gb|U00096.2|	CAPPABLE_SEQ	TSS	1063117	1063117	2.287	+	.	gi|48994873|gb|U00096.2|_1063117_2.287_+_5.18196072691176
gi|48994873|gb|U00096.2|	CAPPABLE_SEQ	TSS	1063250	1063250	3.022	+	.	gi|48994873|gb|U00096.2|_1063250_3.022_+_5.58400802166491
gi|48994873|gb|U00096.2|	CAPPABLE_SEQ	TSS	1064782	1064782	53.979	+	.	gi|48994873|gb|U00096.2|_1064782_53.979_+_4.25199574325503
gi|48994873|gb|U00096.2|	CAPPABLE_SEQ	TSS	1065248	1065248	6.696	+	.	gi|48994873|gb|U00096.2|_1065248_6.696_+_5.14684138832927
gi|48994873|gb|U00096.2|	CAPPABLE_SEQ	TSS	1066916	1066916	1.552	+	.	gi|48994873|gb|U00096.2|_1066916_1.552_+_4.62263291868721
gi|48994873|gb|U00096.2|	CAPPABLE_SEQ	TSS	1067224	1067224	1.797	+	.	gi|48994873|gb|U00096.2|_1067224_1.797_+_3.83409477001003
gi|48994873|gb|U00096.2|	CAPPABLE_SEQ	TSS	1067377	1067377	1.878	+	.	gi|48994873|gb|U00096.2|_1067377_1.878_+_4.89770142415386
gi|48994873|gb|U00096.2|	CAPPABLE_SEQ	TSS	1067815	1067815	3.920	+	.	gi|48994873|gb|U00096.2|_1067815_3.920_+_5.95935801550265
gi|48994873|gb|U00096.2|	CAPPABLE_SEQ	TSS	1071275	1071275	2.450	+	.	gi|48994873|gb|U00096.2|_1071275_2.450_+_4.28128611039002
gi|48994873|gb|U00096.2|	CAPPABLE_SEQ	TSS	1073321	1073321	1.633	+	.	gi|48994873|gb|U00096.2|_1073321_1.633_+_2.69602915206178
gi|48994873|gb|U00096.2|	CAPPABLE_SEQ	TSS	1073443	1073443	3.185	+	.	gi|48994873|gb|U00096.2|_1073443_3.185_+_3.07483523292259
gi|48994873|gb|U00096.2|	CAPPABLE_SEQ	TSS	1078392	1078392	3.022	+	.	gi|48994873|gb|U00096.2|_1078392_3.022_+_4.58400802166491
gi|48994873|gb|U00096.2|	CAPPABLE_SEQ	TSS	1078434	1078434	43.853	+	.	gi|48994873|gb|U00096.2|_1078434_43.853_+_7.44310799739859
gi|48994873|gb|U00096.2|	CAPPABLE_SEQ	TSS	1078448	1078448	2.123	+	.	gi|48994873|gb|U00096.2|_1078448_2.123_+_5.07460873240546
gi|48994873|gb|U00096.2|	CAPPABLE_SEQ	TSS	1078518	1078518	5.716	+	.	gi|48994873|gb|U00096.2|_1078518_5.716_+_4.5035102775959
gi|48994873|gb|U00096.2|	CAPPABLE_SEQ	TSS	1078594	1078594	2.777	+	.	gi|48994873|gb|U00096.2|_1078594_2.777_+_3.14010344343157
gi|48994873|gb|U00096.2|	CAPPABLE_SEQ	TSS	1079862	1079862	1.878	+	.	gi|48994873|gb|U00096.2|_1079862_1.878_+_4.89770142415386
gi|48994873|gb|U00096.2|	CAPPABLE_SEQ	TSS	1080231	1080231	5.063	+	.	gi|48994873|gb|U00096.2|_1080231_5.063_+_3.74353434468874
gi|48994873|gb|U00096.2|	CAPPABLE_SEQ	TSS	1080520	1080520	151.076	+	.	gi|48994873|gb|U00096.2|_1080520_151.076_+_4.62866683612819
gi|48994873|gb|U00096.2|	CAPPABLE_SEQ	TSS	1080553	1080553	2.532	+	.	gi|48994873|gb|U00096.2|_1080553_2.532_+_5.32878176592842
gi|48994873|gb|U00096.2|	CAPPABLE_SEQ	TSS	1080570	1080570	1.633	+	.	gi|48994873|gb|U00096.2|_1080570_1.633_+_4.69602915206178
gi|48994873|gb|U00096.2|	CAPPABLE_SEQ	TSS	1080580	1080580	3.185	+	.	gi|48994873|gb|U00096.2|_1080580_3.185_+_4.65979773364375
gi|48994873|gb|U00096.2|	CAPPABLE_SEQ	TSS	1080593	1080593	1.552	+	.	gi|48994873|gb|U00096.2|_1080593_1.552_+_3.62263291868721
gi|48994873|gb|U00096.2|	CAPPABLE_SEQ	TSS	1080600	1080600	13.148	+	.	gi|48994873|gb|U00096.2|_1080600_13.148_+_3.45855406688221
gi|48994873|gb|U00096.2|	CAPPABLE_SEQ	TSS	1080614	1080614	10.453	+	.	gi|48994873|gb|U00096.2|_1080614_10.453_+_4.56699458768424
gi|48994873|gb|U00096.2|	CAPPABLE_SEQ	TSS	1080639	1080639	2.695	+	.	gi|48994873|gb|U00096.2|_1080639_2.695_+_3.83382713341879
gi|48994873|gb|U00096.2|	CAPPABLE_SEQ	TSS	1080651	1080651	2.858	+	.	gi|48994873|gb|U00096.2|_1080651_2.858_+_2.5035102775959
gi|48994873|gb|U00096.2|	CAPPABLE_SEQ	TSS	1080670	1080670	3.267	+	.	gi|48994873|gb|U00096.2|_1080670_3.267_+_4.11150831521699
gi|48994873|gb|U00096.2|	CAPPABLE_SEQ	TSS	1080740	1080740	6.941	+	.	gi|48994873|gb|U00096.2|_1080740_6.941_+_3.46171979523257
gi|48994873|gb|U00096.2|	CAPPABLE_SEQ	TSS	1083344	1083344	3.103	+	.	gi|48994873|gb|U00096.2|_1083344_3.103_+_5.6221680580288
gi|48994873|gb|U00096.2|	CAPPABLE_SEQ	TSS	1084120	1084120	2.368	+	.	gi|48994873|gb|U00096.2|_1084120_2.368_+_4.23217344212903
gi|48994873|gb|U00096.2|	CAPPABLE_SEQ	TSS	1084132	1084132	4.001	+	.	gi|48994873|gb|U00096.2|_1084132_4.001_+_4.98886498984569
gi|48994873|gb|U00096.2|	CAPPABLE_SEQ	TSS	1084166	1084166	248.418	+	.	gi|48994873|gb|U00096.2|_1084166_248.418_+_2.76123893001485
gi|48994873|gb|U00096.2|	CAPPABLE_SEQ	TSS	1084202	1084202	1.552	+	.	gi|48994873|gb|U00096.2|_1084202_1.552_+_4.62263291868721
gi|48994873|gb|U00096.2|	CAPPABLE_SEQ	TSS	1084260	1084260	2.368	+	.	gi|48994873|gb|U00096.2|_1084260_2.368_+_5.23217344212903
gi|48994873|gb|U00096.2|	CAPPABLE_SEQ	TSS	1084287	1084287	2.695	+	.	gi|48994873|gb|U00096.2|_1084287_2.695_+_5.41878963413995
gi|48994873|gb|U00096.2|	CAPPABLE_SEQ	TSS	1084381	1084381	3.593	+	.	gi|48994873|gb|U00096.2|_1084381_3.593_+_5.83369329650225
gi|48994873|gb|U00096.2|	CAPPABLE_SEQ	TSS	1084391	1084391	2.368	+	.	gi|48994873|gb|U00096.2|_1084391_2.368_+_3.64721094140788
gi|48994873|gb|U00096.2|	CAPPABLE_SEQ	TSS	1085202	1085202	4.328	+	.	gi|48994873|gb|U00096.2|_1085202_4.328_+_2.19684173446497
gi|48994873|gb|U00096.2|	CAPPABLE_SEQ	TSS	1088600	1088600	7.513	+	.	gi|48994873|gb|U00096.2|_1088600_7.513_+_6.89789346342747
gi|48994873|gb|U00096.2|	CAPPABLE_SEQ	TSS	1088990	1088990	3.022	+	.	gi|48994873|gb|U00096.2|_1088990_3.022_+_5.58400802166491
gi|48994873|gb|U00096.2|	CAPPABLE_SEQ	TSS	1089043	1089043	5.635	+	.	gi|48994873|gb|U00096.2|_1089043_5.635_+_5.48291997155967
gi|48994873|gb|U00096.2|	CAPPABLE_SEQ	TSS	1091408	1091408	5.553	+	.	gi|48994873|gb|U00096.2|_1091408_5.553_+_4.87680925637066
[truncated: 14,359 more rows]
